# Supplementary material for: Time-resolved characterization of the innate immune response in the respiratory epithelium of human, porcine, and bovine during influenza virus infection
Source: Front Immunol. 2022 Aug 19;13:970325. doi: 10.3389/fimmu.2022.970325 (PMC9437644; doi:10.3389/fimmu.2022.970325)
Supplement: Supplementary Table S1 — DE genes identified during global analysis during either ICV or IDV infection among the different species (FC ≥ 1.5, FDR ≤ 0.05). [file Table_1.xlsx]

## Sheet: Venn_ICV_DEGs
species	hgnc_symbol
Bovine ICV	OAS1Y
Bovine ICV	RTP4
Bovine ICV	OAS1X
Bovine ICV	ENSBTAG00000001143
Bovine ICV	ENSBTAG00000045588
Bovine ICV	ENSBTAG00000022489
Bovine ICV	UBA7
Bovine ICV	ENSBTAG00000053806
Bovine ICV	PLAC8B
Bovine ICV	ABHD1
Bovine ICV	HKDC1
Bovine ICV	OAS1Z
Bovine ICV	PARP10
Bovine ICV	ENSBTAG00000017670
Bovine ICV	GBP5
Bovine ICV	TRIM34
Bovine ICV	ENSBTAG00000038536
Bovine ICV	TNFSF10
Bovine ICV	TIFA
Bovine ICV	ENSBTAG00000038619
Bovine ICV	PSMF1
Bovine ICV	LY6E
Bovine ICV	JSP.1
Bovine ICV	ATP8B4
Bovine ICV	BOLA-NC1
Bovine ICV	ENSBTAG00000009664
Bovine ICV	ENSBTAG00000038625
Bovine ICV	SOS1
Bovine ICV	LGALS9
Bovine ICV	EDN3
Bovine ICV	ENSBTAG00000025219
Bovine ICV	BOLA
Bovine ICV	ENSBTAG00000053766
Bovine ICV	AVEN
Bovine ICV	C1R
Bovine ICV	RBM43
Bovine ICV	ISG12(B)
Bovine ICV	TM9SF1
Bovine ICV	SP140L
Bovine ICV	SCN9A
Bovine ICV	ZNF367
Bovine ICV	KIF5C
Bovine ICV	SLC25A16
Bovine ICV	NUFIP2
Bovine ICV	ACP2
Bovine ICV	PHF2
Bovine ICV	TTC9B
Bovine ICV	RERE
Bovine ICV	ENSBTAG00000045783
Human ICV	IFI27
Human ICV	FOS
Human ICV	NR4A1
Human ICV	OAS3
Human ICV	DDX60L
Human ICV	EGR1
Human ICV	HELZ2
Human ICV	SAMD9L
Human ICV	IFITM1
Human ICV	THEMIS2
Human ICV	TMEM198
Porcine ICV	FBXO39
Porcine ICV	ENSSSCG00000024973
Porcine ICV	ENSSSCG00000017146
Porcine ICV	LGALS3BP
Porcine ICV	HES4
Porcine ICV	ENSSSCG00000009240
Porcine ICV	SETX
Porcine ICV	NLRC5
Porcine ICV	PSMB9
Porcine ICV	ENSSSCG00000030801
Porcine ICV	SLFN11
Porcine ICV	ENSSSCG00000017754
Porcine ICV	TRIM22
Porcine ICV	SOCS1
Porcine ICV	ENSSSCG00000014672
Porcine ICV	C9orf135
Porcine ICV	ETV7
Porcine ICV	SESN2
Porcine ICV	ENDOV
Porcine ICV	TSPAN19
Porcine ICV	CD86
Porcine ICV	GHSR
Porcine ICV	ENSSSCG00000030408
Porcine ICV	ENSSSCG00000014565
Porcine ICV	ENSSSCG00000034802
Porcine ICV	ENSSSCG00000032436
Porcine ICV	CGAS
Porcine ICV	CORO1A
Porcine ICV	ENSSSCG00000016263
Porcine ICV	PARP12
Porcine ICV	PML
Porcine ICV	DYNLT4
Porcine ICV	PPIL6
Porcine ICV	PSMB8
Porcine ICV	ENSSSCG00000025593
Porcine ICV	ENSSSCG00000000148
Porcine ICV	SHFL
Porcine ICV	ENSSSCG00000043977
Porcine ICV	IL6
Porcine ICV	TTC12
Porcine ICV	OPTN
Porcine ICV	GPR171
Porcine ICV	ENSSSCG00000039706
Porcine ICV	ENSSSCG00000005241
Porcine ICV	ENSSSCG00000001341
Porcine ICV	ENSSSCG00000001229
Porcine ICV	UNC45B
Porcine ICV	NT5C3A
Porcine ICV	ADAR
Porcine ICV	ENSSSCG00000014997
Porcine ICV	MORN3
Porcine ICV	ENSSSCG00000032591
Porcine ICV	BSPRY
Porcine ICV	SLC25A28
Porcine ICV	ENSSSCG00000001064
Porcine ICV	PHF11
Porcine ICV	PPA1
Porcine ICV	CCL2
Porcine ICV	CNP
Porcine ICV	SPIDR
Porcine ICV	GM2A
Porcine ICV	NUPR1
Porcine ICV	MYCBP2
Porcine ICV	F11
Porcine ICV	NR4A3
Porcine ICV	FBLN7
Porcine ICV	ENSSSCG00000028717
Porcine ICV	SMCHD1
Porcine ICV	C21orf91
Porcine ICV	SNX10
Porcine ICV	ANKFN1
Porcine ICV	ENSSSCG00000017814
Porcine ICV	LRRC34
Porcine ICV	ISG20
Porcine ICV	OTX1
Porcine ICV	ARL5B
Porcine ICV	C5orf49
Porcine ICV	CANT1
Porcine ICV	CASP1
Porcine ICV	ENSSSCG00000033787
Porcine ICV	GLB1L2
Porcine ICV	ZCCHC2
Porcine ICV	ODAD2
Porcine ICV	PRRG1
Porcine ICV	MFSD14B
Porcine ICV	TNFRSF1B
Porcine ICV	ATF3
Porcine ICV	AK7
Porcine ICV	KLHL13
Porcine ICV	LTBP2
Porcine ICV	PDCL2
Porcine ICV	KHNYN
Porcine ICV	ENSSSCG00000037735
Porcine ICV	ZC3HAV1
Porcine ICV	MFSD12
Porcine ICV	APOH
Porcine ICV	CCDC190
Porcine ICV	TRIM21
Porcine ICV	VWA5A
Porcine ICV	MXD1
Porcine ICV	BCL2L14
Porcine ICV	REC8
Porcine ICV	PRRG4
Porcine ICV	ENPP2
Porcine ICV	CASP10
Porcine ICV	ARMC3
Porcine ICV	PLEKHA7
Porcine ICV	IL28B
Porcine ICV	CHMP7
Porcine ICV	SPATA6
Porcine ICV	SLITRK6
Porcine ICV	AKAP7
Porcine ICV	TIMP1
Porcine ICV	CTSS
Porcine ICV	APOBEC1
Porcine ICV	FGL2
Porcine ICV	SERPING1
Porcine ICV	PRKCG
Porcine ICV	NCOA7
Porcine ICV	CD47
Porcine ICV	ENSSSCG00000009633
Porcine ICV	RND1
Porcine ICV	RNASEL
Porcine ICV	C1orf194
Porcine ICV	FUNDC1
Porcine ICV	ENSSSCG00000001516
Porcine ICV	RSPH1
Porcine ICV	DUSP4
Porcine ICV	CFAP73
Porcine ICV	SEMA3A
Porcine ICV	NXPE3
Porcine ICV	C8orf89
Porcine ICV	ASB13
Porcine ICV	DRC7
Porcine ICV	DNAJC7
Porcine ICV	ASS1
Porcine ICV	TTC1
Porcine ICV	MACC1
Porcine ICV	TRIM38
Porcine ICV	SLC15A3
Porcine ICV	ZSWIM2
Porcine ICV	UNC93B1
Porcine ICV	KRT20
Porcine ICV	SPATS2L
Porcine ICV	CFAP161
Porcine ICV	OGFR
Porcine ICV	FKBP14
Porcine ICV	PSME2
Porcine ICV	SPAG16
Porcine ICV	OR6N2
Porcine ICV	ENSSSCG00000004830
Porcine ICV	SPAG6
Porcine ICV	RBCK1
Porcine ICV	MOV10
Porcine ICV	PPM1K
Porcine ICV	ZBTB22
Porcine ICV	PROM1
Porcine ICV	CFAP43
Porcine ICV	PLSCR1
Porcine ICV	CD2
Porcine ICV	C9orf24
Porcine ICV	FHAD1
Porcine ICV	TMEM232
Porcine ICV	ENSSSCG00000032076
Porcine ICV	NME9
Porcine ICV	CXXC5
Porcine ICV	RSPH14
Porcine ICV	CD274
Porcine ICV	DNAI3
Porcine ICV	OLR1
Porcine ICV	ELF1
Porcine ICV	QPCT
Porcine ICV	SGPP2
Porcine ICV	MISP
Porcine ICV	C15orf48
Porcine ICV	ENSSSCG00000035185
Porcine ICV	TMEM243
Porcine ICV	KLHDC9
Porcine ICV	DRC1
Porcine ICV	DNAJA1
Porcine ICV	GPR83
Porcine ICV	CBLL1
Porcine ICV	NMI
Porcine ICV	KIF19
Porcine ICV	TRIM25
Porcine ICV	SNTN
Porcine ICV	AP1S3
Porcine ICV	PDE12
Porcine ICV	PACRG
Porcine ICV	CCDC146
Porcine ICV	ENSSSCG00000017920
Porcine ICV	BID
Porcine ICV	LRRC71
Porcine ICV	CFAP70
Porcine ICV	DNALI1
Porcine ICV	AK8
Porcine ICV	FANK1
Porcine ICV	ENSSSCG00000006525
Porcine ICV	GRK3
Porcine ICV	PMAIP1
Porcine ICV	TREX1
Porcine ICV	CBR3
Porcine ICV	DNAH7
Porcine ICV	TMEM231
Porcine ICV	IRF1
Porcine ICV	CNIH4
Porcine ICV	SPA17
Porcine ICV	ENSSSCG00000016254
Porcine ICV	CCDC6
Porcine ICV	SLC30A4
Porcine ICV	ENSSSCG00000030183
Porcine ICV	ATG4A
Porcine ICV	NFKBIA
Porcine ICV	DNAH5
Porcine ICV	FILIP1
Porcine ICV	TTF2
Porcine ICV	STN1
Porcine ICV	EFHC1
Porcine ICV	CFAP126
Porcine ICV	SPEF2
Porcine ICV	IFT22
Porcine ICV	FLACC1
Porcine ICV	RNF19B
Porcine ICV	SETDB2
Porcine ICV	GDF15
Porcine ICV	CFAP221
Porcine ICV	DNAH1
Porcine ICV	PRR29
Porcine ICV	ICAM1
Porcine ICV	CEP152
Porcine ICV	WDR49
Porcine ICV	NBN
Porcine ICV	TMEM107
Porcine ICV	SLC6A9
Porcine ICV	ADCY4
Porcine ICV	CD40
Porcine ICV	KIF9
Porcine ICV	ID3
Porcine ICV	FAM216B
Porcine ICV	MSRB2
Porcine ICV	IDO2
Porcine ICV	CBLN3
Porcine ICV	TRIM26
Porcine ICV	CFAP299
Porcine ICV	KCNRG
Porcine ICV	GRHL3
Porcine ICV	SLC29A4
Porcine ICV	KIAA2012
Porcine ICV	ANKRD37
Porcine ICV	DPF1
Porcine ICV	PXK
Porcine ICV	EMP1
Porcine ICV	FBXO15
Porcine ICV	GAS2L2
Porcine ICV	GNB4
Porcine ICV	ENTPD7
Porcine ICV	DNAI1
Porcine ICV	ECT2L
Porcine ICV	TNFAIP3
Porcine ICV	ENSSSCG00000004302
Porcine ICV	FSIP1
Porcine ICV	C10orf67
Porcine ICV	BIRC3
Porcine ICV	ITSN1
Porcine ICV	C1orf189
Porcine ICV	EEPD1
Porcine ICV	NUB1
Porcine ICV	RHBDD1
Porcine ICV	LRRC18
Porcine ICV	CDHR3
Porcine ICV	CIBAR2
Porcine ICV	C20orf85
Porcine ICV	DNER
Porcine ICV	AXDND1
Porcine ICV	HBEGF
Porcine ICV	GALNT18
Porcine ICV	ENSSSCG00000003521
Porcine ICV	CHSY1
Porcine ICV	CCDC78
Porcine ICV	TCIRG1
Porcine ICV	ENSSSCG00000000967
Porcine ICV	CEP126
Porcine ICV	ASAP3
Porcine ICV	HLA-DRA
Porcine ICV	RGS22
Porcine ICV	DAXX
Porcine ICV	VWA3A
Porcine ICV	ENSSSCG00000004082
Porcine ICV	NOTCH4
Porcine ICV	DNAAF11
Porcine ICV	ZMYND12
Porcine ICV	NSUN7
Porcine ICV	WDR76
Porcine ICV	CGNL1
Porcine ICV	DPEP2
Porcine ICV	FAM229B
Porcine ICV	ZMYND10
Porcine ICV	ENSSSCG00000003839
Porcine ICV	ZCWPW1
Porcine ICV	SEMA3D
Porcine ICV	TEC
Porcine ICV	TOR3A
Porcine ICV	ENSSSCG00000011850
Porcine ICV	FAM111A
Porcine ICV	ANKRD66
Porcine ICV	DNAH9
Porcine ICV	LYL1
Porcine ICV	SPATA6L
Porcine ICV	ROPN1L
Porcine ICV	ENSSSCG00000011892
Porcine ICV	TUBB4B
Porcine ICV	MLLT11
Porcine ICV	ENSSSCG00000040253
Porcine ICV	MLC1
Porcine ICV	CCDC170
Porcine ICV	STX11
Porcine ICV	ENSSSCG00000021815
Porcine ICV	IFI30
Porcine ICV	CFAP46
Porcine ICV	GTPBP2
Porcine ICV	C1orf87
Porcine ICV	CCDC89
Porcine ICV	TMEM123
Porcine ICV	YPEL4
Porcine ICV	AFAP1L1
Porcine ICV	LIPH
Porcine ICV	ZBED1
Porcine ICV	ENSSSCG00000004017
Porcine ICV	CTSL
Porcine ICV	RFX5
Porcine ICV	IQCH
Porcine ICV	DTHD1
Porcine ICV	PHC3
Porcine ICV	ABLIM2
Porcine ICV	ENSSSCG00000002400
Porcine ICV	FRZB
Porcine ICV	TMEM62
Porcine ICV	LMO2
Porcine ICV	NRP2
Porcine ICV	SHAS2
Porcine ICV	MYO1G
Porcine ICV	FAM187A
Porcine ICV	NFKB2
Porcine ICV	ENSSSCG00000035204
Porcine ICV	STK33
Porcine ICV	MYCBPAP
Porcine ICV	DUSP5
Porcine ICV	SLC9A2
Porcine ICV	SPHKAP
Porcine ICV	BAG2
Porcine ICV	UBXN10
Porcine ICV	IPO13
Porcine ICV	ZBBX
Porcine ICV	ENSSSCG00000005529
Porcine ICV	ENSSSCG00000016365
Porcine ICV	SLC2A12
Porcine ICV	SLC27A2
Porcine ICV	STK17A
Porcine ICV	UBD
Porcine ICV	ATP10B
Porcine ICV	E2F2
Porcine ICV	DCDC2B
Porcine ICV	LRRC46
Porcine ICV	CCDC175
Porcine ICV	FILIP1L
Porcine ICV	PANX1
Porcine ICV	HAX1
Porcine ICV	IL4I1
Porcine ICV	ENO4
Porcine ICV	GPR87
Porcine ICV	TMEM212
Porcine ICV	MDH1B
Porcine ICV	PGLYRP2
Porcine ICV	GINS3
Porcine ICV	ENSSSCG00000047468
Porcine ICV	SPACA9
Porcine ICV	DCDC1
Porcine ICV	SLC2A6
Porcine ICV	CCDC153
Porcine ICV	NEURL3
Porcine ICV	LRATD1
Porcine ICV	SPATA4
Porcine ICV	CHAC1
Porcine ICV	LMNTD1
Porcine ICV	FAM166C
Porcine ICV	SLC37A2
Porcine ICV	TTC21A
Porcine ICV	AMCF-II
Porcine ICV	ABCD4
Porcine ICV	ENSSSCG00000010448
Porcine ICV	PARP3
Porcine ICV	WDR38
Porcine ICV	ACOD1
Porcine ICV	DNAI2
Porcine ICV	SCNN1G
Porcine ICV	SH2B3
Porcine ICV	TMIGD1
Porcine ICV	CSF3
Porcine ICV	TNIP3
Porcine ICV	PLPPR3
Porcine ICV	ENSSSCG00000039144
Porcine ICV	APOBEC4
Porcine ICV	STXBP5L
Porcine ICV	RLN3
Porcine ICV	NAT8L
Porcine ICV	RXFP4
Porcine ICV	CFAP65
Porcine ICV	RELB
Porcine ICV	PTPRB
Porcine ICV	ECM1
Porcine ICV	C2orf73
Porcine ICV	DLEC1
Porcine ICV	ZNF791
Porcine ICV	CSF1
Porcine ICV	TTC9
Porcine ICV	GZMH
Porcine ICV	PHACTR3
Porcine ICV	TMEM106A
Porcine ICV	CCN3
Porcine ICV	CHST9
Porcine ICV	MRAP2
Porcine ICV	MLKL
Porcine ICV	RTN1
Porcine ICV	VCPIP1
Porcine ICV	RSPH9
Porcine ICV	ACSM3
Porcine ICV	RYR2
Porcine ICV	ENSSSCG00000004180
Porcine ICV	CFAP58
Porcine ICV	DNAI4
Porcine ICV	ASGR2
Porcine ICV	THY1
Porcine ICV	NOXO1
Porcine ICV	NFKBIE
Porcine ICV	CALHM6
Porcine ICV	CENPU
Porcine ICV	GATA6
Porcine ICV	ENSSSCG00000026339
Porcine ICV	SLA-DMB
Porcine ICV	CCN6
Porcine ICV	TPPP3
Porcine ICV	CAMK1G
Porcine ICV	ENSSSCG00000004410
Porcine ICV	ERC2
Porcine ICV	TCHHL1
Porcine ICV	PKD2L1
Porcine ICV	FBXO36
Porcine ICV	WIPF3
Porcine ICV	IQCA1
Porcine ICV	ATAD2
Porcine ICV	CXCL8
Porcine ICV	ENSSSCG00000000983
Porcine ICV	RSPO3
Porcine ICV	TCTE1
Porcine ICV	FAM183A
Porcine ICV	KPNA5
Porcine ICV	DNAAF1
Porcine ICV	GXYLT2
Porcine ICV	RGS21
Porcine ICV	DLG3
Porcine ICV	ENSSSCG00000026529
Porcine ICV	SLCO2A1
Porcine ICV	GADD45B
Porcine ICV	CFAP44
Porcine ICV	LRRC74B
Porcine ICV	DUSP29
Porcine ICV	TRIM14
Porcine ICV	SLA-DMA
Porcine ICV	ETFRF1
Porcine ICV	HPSE
Porcine ICV	ENSSSCG00000016548
Porcine ICV	F2RL2
Porcine ICV	AKAP6
Porcine ICV	ENSSSCG00000044177
Porcine ICV	ENSSSCG00000051054
Porcine ICV	CD200
Porcine ICV	ENSSSCG00000011875
Porcine ICV	SEMA6D
Porcine ICV	ENTPD1
Porcine ICV	GCSAM
Porcine ICV	CFAP99
Porcine ICV	LRRC27
Porcine ICV	CCDC33
Porcine ICV	ARID5A
Porcine ICV	PRDM1
Porcine ICV	CATIP
Porcine ICV	DNAH10
Porcine ICV	IFNB1
Porcine ICV	BMX
Porcine ICV	CD177
Porcine ICV	SGCE
Porcine ICV	ENSSSCG00000032765
Porcine ICV	ENSSSCG00000007421
Porcine ICV	B3GNT4
Porcine ICV	CLDN8
Porcine ICV	TAT
Porcine ICV	NHLRC3
Porcine ICV	FOSL1
Porcine ICV	CD36
Porcine ICV	SLC8A1
Porcine ICV	MAP1A
Porcine ICV	NCMAP
Porcine ICV	FEZ1
Porcine ICV	ENPEP
Porcine ICV	GPNMB
Porcine ICV	CFAP251
Porcine ICV	EML1
Porcine ICV	CFAP52
Porcine ICV	C4A
Porcine ICV	DAPK2
Porcine ICV	CHRNA9
Porcine ICV	ZNF658
Porcine ICV	SLC36A3
Porcine ICV	EFCAB1
Porcine ICV	ASB9
Porcine ICV	ZC3H12C
Porcine ICV	ACSF2
Porcine ICV	ITM2A
Porcine ICV	LRRC49
Porcine ICV	CACNG6
Porcine ICV	DNAAF6
Porcine ICV	ENSSSCG00000017963
Porcine ICV	NEK5
Porcine ICV	INPP4B
Porcine ICV	SYN2
Porcine ICV	KCNMB4
Porcine ICV	CLDN23
Porcine ICV	ENSSSCG00000013081
Porcine ICV	TEKT3
Porcine ICV	SLC40A1
Porcine ICV	PPCDC
Porcine ICV	BRCA1
Porcine ICV	BANK1
Porcine ICV	PTAFR
Porcine ICV	FAM166B
Porcine ICV	CFAP61
Porcine ICV	ENSSSCG00000007493
Porcine ICV	ENSSSCG00000028691
Porcine ICV	LCA5L
Porcine ICV	RBMS2
Porcine ICV	CTSO
Porcine ICV	CCM2L
Porcine ICV	C1orf115
Porcine ICV	ENSSSCG00000034284
Porcine ICV	HMMR
Porcine ICV	SERPINI2
Porcine ICV	TASL
Porcine ICV	RHEBL1
Porcine ICV	HARS2
Porcine ICV	COL6A1
Porcine ICV	VIM
Porcine ICV	UNC5C
Porcine ICV	F2R
Porcine ICV	FGF14
Porcine ICV	DYNLRB2
Porcine ICV	MACROD2
Porcine ICV	TNFSF18
Porcine ICV	CLRN3
Porcine ICV	AARD
Porcine ICV	ANKRD40CL
Porcine ICV	ABHD2
Porcine ICV	PSME1
Porcine ICV	SPATA18
Porcine ICV	CORIN
Porcine ICV	CTTNBP2NL
Porcine ICV	ENSSSCG00000032896
Porcine ICV	AIFM3
Porcine ICV	FZR1
Porcine ICV	LAX1
Porcine ICV	ENSSSCG00000009125
Porcine ICV	EPS8L1
Porcine ICV	ANGPT1
Porcine ICV	ENSSSCG00000016542
Porcine ICV	SERPINB9
Porcine ICV	C16orf46
Porcine ICV	SMARCA1
Porcine ICV	GLYATL2
Porcine ICV	OLFM4
Porcine ICV	ENSSSCG00000002749
Porcine ICV	IL1A
Porcine ICV	ENSSSCG00000000028
Porcine ICV	STMND1
Porcine ICV	PRSS12
Porcine ICV	CYP2W1
Porcine ICV	ENSSSCG00000023791
Porcine ICV	DKK3
Porcine ICV	TEAD4
Porcine ICV	ASPHD2
Porcine ICV	CNGA1
Porcine ICV	CEP112
Porcine ICV	HSPA1L
Porcine ICV	MASP1
Porcine ICV	LRRC51
Porcine ICV	MAL
Porcine ICV	ENSSSCG00000051569
Porcine ICV	UBE2U
Porcine ICV	ENSSSCG00000004081
Porcine ICV	HTR4
Porcine ICV	PODNL1
Porcine ICV	MORN1
Porcine ICV	GPHB5
Porcine ICV	ENSSSCG00000014805
Porcine ICV	NUDT17
Porcine ICV	CPA6
Porcine ICV	FLT1
Porcine ICV	SLC16A12
Porcine ICV	HVCN1
Human + Bovine ICV	IFIT3
Human + Bovine ICV	HSH2D
Human + Bovine ICV	XAF1
Human + Bovine ICV	DDX58
Porcine + Bovine ICV	FOXS1
Porcine + Bovine ICV	USP18
Porcine + Bovine ICV	IRF9
Porcine + Bovine ICV	IFIT5
Porcine + Bovine ICV	PARP9
Porcine + Bovine ICV	IFIH1
Porcine + Bovine ICV	DHX58
Porcine + Bovine ICV	EIF2AK2
Porcine + Bovine ICV	GBP2
Porcine + Bovine ICV	TRANK1
Porcine + Bovine ICV	DTX3L
Porcine + Bovine ICV	ZNFX1
Porcine + Bovine ICV	PARP14
Porcine + Bovine ICV	TAP1
Porcine + Bovine ICV	BATF2
Porcine + Bovine ICV	SP110
Porcine + Bovine ICV	TMEM140
Porcine + Bovine ICV	PLEKHA4
Porcine + Bovine ICV	UBE2L6
Porcine + Bovine ICV	B2M
Porcine + Bovine ICV	ACKR4
Porcine + Bovine ICV	WARS1
Porcine + Bovine ICV	PNPT1
Porcine + Bovine ICV	STAT2
Porcine + Bovine ICV	IFITM3
Porcine + Bovine ICV	C2
Porcine + Bovine ICV	ERAP2
Porcine + Bovine ICV	RGS4
Porcine + Bovine ICV	H1-4
Porcine + Bovine ICV	IDO1
Human + Porcine ICV	OAS2
Human + Porcine ICV	OASL
Human + Porcine ICV	CMPK2
Human + Porcine ICV	OAS1
Human + Porcine ICV	TNFSF13B
Human + Porcine ICV	DDX60
Human + Porcine ICV	CXCL11
Human + Porcine ICV	RIMS2
Human + Porcine ICV	IFI35
Human + Porcine ICV	SAMD9
Human + Porcine ICV	BST2
Human + Porcine + Bovine ICV	IFIT1
Human + Porcine + Bovine ICV	MX2
Human + Porcine + Bovine ICV	RSAD2
Human + Porcine + Bovine ICV	ZBP1
Human + Porcine + Bovine ICV	ISG15
Human + Porcine + Bovine ICV	MX1
Human + Porcine + Bovine ICV	IFI44L
Human + Porcine + Bovine ICV	IFI6
Human + Porcine + Bovine ICV	IFI44
Human + Porcine + Bovine ICV	HERC6
Human + Porcine + Bovine ICV	STAT1
Human + Porcine + Bovine ICV	IFIT2
Human + Porcine + Bovine ICV	EPSTI1
Human + Porcine + Bovine ICV	HERC5
Human + Porcine + Bovine ICV	IRF7
Human + Porcine + Bovine ICV	CXCL10

## Sheet: Venn_IDV_DEGs
species	hgnc_symbol
Bovine IDV	ENSBTAG00000045588
Bovine IDV	ENSBTAG00000053806
Bovine IDV	ENSBTAG00000001143
Bovine IDV	HSH2D
Bovine IDV	OAS1X
Bovine IDV	RTP4
Bovine IDV	OAS1Y
Bovine IDV	ENSBTAG00000022489
Bovine IDV	GBP5
Bovine IDV	UBA7
Bovine IDV	ENSBTAG00000038619
Bovine IDV	PLAC8B
Bovine IDV	TIFA
Bovine IDV	ENSBTAG00000038536
Bovine IDV	ACKR4
Bovine IDV	DDX58
Bovine IDV	WARS1
Bovine IDV	ABHD1
Bovine IDV	C1R
Bovine IDV	BATF2
Bovine IDV	TNFSF10
Bovine IDV	OAS1Z
Bovine IDV	SP110
Bovine IDV	PARP10
Bovine IDV	PLEKHA4
Bovine IDV	ISG12(B)
Bovine IDV	HMOX1
Bovine IDV	LAYN
Bovine IDV	STAT2
Bovine IDV	ENSBTAG00000017670
Bovine IDV	PNPT1
Bovine IDV	EMP3
Bovine IDV	TIMP2
Bovine IDV	C3H1orf54
Bovine IDV	C2
Bovine IDV	ZNF367
Bovine IDV	ENSBTAG00000006864
Bovine IDV	KLC3
Bovine IDV	ISG20
Bovine IDV	ENSBTAG00000038625
Bovine IDV	BOLA-NC1
Bovine IDV	ENSBTAG00000047133
Bovine IDV	ENSBTAG00000053766
Bovine IDV	ERCC6L
Bovine IDV	SP140L
Bovine IDV	IFITM1
Human IDV	FOS
Human IDV	NR4A2
Human IDV	DUSP5
Human IDV	ZFP36
Human IDV	EGR1
Human IDV	TRIB1
Human IDV	RASD1
Human IDV	IFI27
Human IDV	DUSP1
Human IDV	UAP1L1
Human IDV	CXCL2
Human IDV	ATF3
Human IDV	OAS3
Porcine IDV	OAS1
Porcine IDV	TEX14
Porcine IDV	ANKFN1
Porcine IDV	TTC12
Porcine IDV	TSPAN19
Porcine IDV	FBXO39
Porcine IDV	BST2
Porcine IDV	ENSSSCG00000017146
Porcine IDV	C9orf135
Porcine IDV	ZMYND12
Porcine IDV	ZSWIM2
Porcine IDV	ENSSSCG00000030408
Porcine IDV	SLFN11
Porcine IDV	DDX60
Porcine IDV	NLRC5
Porcine IDV	LGALS3BP
Porcine IDV	CORO1A
Porcine IDV	PPIL6
Porcine IDV	IRAK3
Porcine IDV	ETV7
Porcine IDV	ENSSSCG00000014672
Porcine IDV	ENSSSCG00000024973
Porcine IDV	ENSSSCG00000017754
Porcine IDV	MORN3
Porcine IDV	FILIP1
Porcine IDV	DNAH7
Porcine IDV	SNTN
Porcine IDV	SPAG6
Porcine IDV	CFAP73
Porcine IDV	ZNF385D
Porcine IDV	ENPP2
Porcine IDV	ARMC3
Porcine IDV	DYNLT4
Porcine IDV	ENSSSCG00000034802
Porcine IDV	AK7
Porcine IDV	SETX
Porcine IDV	HES4
Porcine IDV	ENSSSCG00000039706
Porcine IDV	ENSSSCG00000004082
Porcine IDV	SAMD9
Porcine IDV	PRR29
Porcine IDV	GPRL15
Porcine IDV	TRIM22
Porcine IDV	UNC45B
Porcine IDV	ENSSSCG00000043977
Porcine IDV	CCL2
Porcine IDV	ENSSSCG00000009240
Porcine IDV	ENSSSCG00000028717
Porcine IDV	ECT2L
Porcine IDV	CD86
Porcine IDV	ENSSSCG00000017814
Porcine IDV	FAM229B
Porcine IDV	UBXN10
Porcine IDV	ENSSSCG00000030801
Porcine IDV	RND1
Porcine IDV	SOCS1
Porcine IDV	CCDC33
Porcine IDV	BBOF1
Porcine IDV	ENDOV
Porcine IDV	PACRG
Porcine IDV	DNAH5
Porcine IDV	CCDC170
Porcine IDV	GINS3
Porcine IDV	CFAP43
Porcine IDV	PARP12
Porcine IDV	ENO4
Porcine IDV	FBLN7
Porcine IDV	MDH1B
Porcine IDV	ENSSSCG00000032436
Porcine IDV	AMCF-II
Porcine IDV	CDHR3
Porcine IDV	F11
Porcine IDV	TPMT
Porcine IDV	DYNC2H1
Porcine IDV	WDR49
Porcine IDV	CCDC146
Porcine IDV	WDR72
Porcine IDV	AK8
Porcine IDV	PODNL1
Porcine IDV	DNAAF4
Porcine IDV	PML
Porcine IDV	NME9
Porcine IDV	ENSSSCG00000014565
Porcine IDV	APOBEC4
Porcine IDV	SPATA6L
Porcine IDV	C9orf24
Porcine IDV	ENSSSCG00000005529
Porcine IDV	H1-4
Porcine IDV	SLC27A2
Porcine IDV	LMNTD1
Porcine IDV	DPF1
Porcine IDV	FAM216B
Porcine IDV	TMEM212
Porcine IDV	CFAP126
Porcine IDV	ENSSSCG00000035204
Porcine IDV	TMEM140
Porcine IDV	PDCL2
Porcine IDV	MACROD2
Porcine IDV	ENSSSCG00000016254
Porcine IDV	GPR171
Porcine IDV	DNAI3
Porcine IDV	CFAP299
Porcine IDV	C1orf87
Porcine IDV	H1-3
Porcine IDV	C1orf189
Porcine IDV	GHSR
Porcine IDV	DNAH9
Porcine IDV	PLA2R1
Porcine IDV	AXDND1
Porcine IDV	ENSSSCG00000001341
Porcine IDV	PSMB8
Porcine IDV	SPATA4
Porcine IDV	CFAP77
Porcine IDV	SLC5A5
Porcine IDV	PTPRB
Porcine IDV	DNAI1
Porcine IDV	ADAR
Porcine IDV	ENSSSCG00000033533
Porcine IDV	ZNF510
Porcine IDV	ENSSSCG00000025593
Porcine IDV	SEMA6D
Porcine IDV	LYL1
Porcine IDV	RSPH14
Porcine IDV	BMX
Porcine IDV	RHOBTB1
Porcine IDV	HPSE
Porcine IDV	TCTE1
Porcine IDV	C20orf85
Porcine IDV	CSF3
Porcine IDV	DTHD1
Porcine IDV	FLACC1
Porcine IDV	DNAI4
Porcine IDV	APOH
Porcine IDV	CANT1
Porcine IDV	TASL
Porcine IDV	CEP112
Porcine IDV	ENSSSCG00000000148
Porcine IDV	IQUB
Porcine IDV	ENSSSCG00000032076
Porcine IDV	RGS4
Porcine IDV	SLC13A1
Porcine IDV	DNAH1
Porcine IDV	CGAS
Porcine IDV	SHFL
Porcine IDV	CERKL
Porcine IDV	WIPF3
Human + Bovine IDV	IFIT3
Human + Bovine IDV	XAF1
Porcine + Bovine IDV	GBP2
Porcine + Bovine IDV	FOXS1
Porcine + Bovine IDV	USP18
Porcine + Bovine IDV	DHX58
Porcine + Bovine IDV	IFIH1
Porcine + Bovine IDV	STAT1
Porcine + Bovine IDV	IFIT5
Porcine + Bovine IDV	TAP1
Porcine + Bovine IDV	EIF2AK2
Porcine + Bovine IDV	PARP14
Porcine + Bovine IDV	DTX3L
Porcine + Bovine IDV	ZNFX1
Porcine + Bovine IDV	TRANK1
Porcine + Bovine IDV	UBE2L6
Porcine + Bovine IDV	PARP9
Porcine + Bovine IDV	IRF7
Porcine + Bovine IDV	TNFSF13B
Porcine + Bovine IDV	PSMB9
Human + Porcine IDV	NR4A1
Human + Porcine IDV	OASL
Human + Porcine IDV	OAS2
Human + Porcine IDV	CMPK2
Human + Porcine IDV	CXCL11
Human + Porcine + Bovine IDV	IFIT1
Human + Porcine + Bovine IDV	RSAD2
Human + Porcine + Bovine IDV	MX2
Human + Porcine + Bovine IDV	CXCL10
Human + Porcine + Bovine IDV	ZBP1
Human + Porcine + Bovine IDV	ISG15
Human + Porcine + Bovine IDV	MX1
Human + Porcine + Bovine IDV	IFIT2
Human + Porcine + Bovine IDV	HERC5
Human + Porcine + Bovine IDV	IFI6
Human + Porcine + Bovine IDV	IFI44L
Human + Porcine + Bovine IDV	IFI44
Human + Porcine + Bovine IDV	EPSTI1
Human + Porcine + Bovine IDV	HERC6
