# Supplementary material for: Time-resolved characterization of the innate immune response in the respiratory epithelium of human, porcine, and bovine during influenza virus infection
Source: Front Immunol. 2022 Aug 19;13:970325. doi: 10.3389/fimmu.2022.970325 (PMC9437644; doi:10.3389/fimmu.2022.970325)
Supplement: Supplementary Table S2 — DE genes identified during global analysis during either ICV or IDV infection among the different species during either 33°C or 37°C (FC ≥ 1.5, FDR ≤ 0.01). [file Table_2.xlsx]

## Sheet: DEGs_ICV_33
species	hgnc_symbol
Bovine.ICV33	OAS1X
Bovine.ICV33	HSH2D
Bovine.ICV33	ENSBTAG00000022489
Bovine.ICV33	IFIT3
Bovine.ICV33	OAS1Y
Bovine.ICV33	ENSBTAG00000001143
Bovine.ICV33	IRF9
Bovine.ICV33	ENSBTAG00000045588
Bovine.ICV33	XAF1
Bovine.ICV33	ENSBTAG00000017670
Bovine.ICV33	AVEN
Bovine.ICV33	UBA7
Bovine.ICV33	HKDC1
Bovine.ICV33	PARP10
Bovine.ICV33	PTPN13
Bovine.ICV33	PLAC8B
Bovine.ICV33	RTP4
Bovine.ICV33	DDX58
Bovine.ICV33	ENSBTAG00000038536
Bovine.ICV33	TMEM106A
Bovine.ICV33	RIPK3
Bovine.ICV33	ABHD1
Bovine.ICV33	SOS1
Bovine.ICV33	RRBP1
Bovine.ICV33	CEP162
Bovine.ICV33	NDUFA5
Bovine.ICV33	ENSBTAG00000038625
Bovine.ICV33	PARM1
Bovine.ICV33	OAS1Z
Bovine.ICV33	ISG12(B)
Bovine.ICV33	RBM43
Bovine.ICV33	TIFA
Bovine.ICV33	UBN2
Bovine.ICV33	GBP5
Bovine.ICV33	NSD1
Bovine.ICV33	PHACTR2
Porcine.ICV33	CXCL10
Porcine.ICV33	OAS1
Porcine.ICV33	OASL
Porcine.ICV33	OAS2
Porcine.ICV33	C9orf135
Porcine.ICV33	CXCL11
Porcine.ICV33	BST2
Porcine.ICV33	CMPK2
Porcine.ICV33	ENSSSCG00000017146
Porcine.ICV33	ENSSSCG00000024973
Porcine.ICV33	FBXO39
Porcine.ICV33	HES4
Porcine.ICV33	IFIT2
Porcine.ICV33	LGALS3BP
Porcine.ICV33	SLFN11
Porcine.ICV33	SOCS1
Porcine.ICV33	NLRC5
Porcine.ICV33	ENSSSCG00000030408
Porcine.ICV33	GBP2
Porcine.ICV33	ENSSSCG00000014672
Porcine.ICV33	GPR171
Porcine.ICV33	SETX
Porcine.ICV33	ENSSSCG00000030801
Porcine.ICV33	GHSR
Porcine.ICV33	ENSSSCG00000009240
Porcine.ICV33	TRIM22
Porcine.ICV33	CCL2
Porcine.ICV33	SAMD9
Porcine.ICV33	SPIDR
Porcine.ICV33	RND1
Porcine.ICV33	ENSSSCG00000032436
Porcine.ICV33	ENSSSCG00000017754
Porcine.ICV33	PARP12
Porcine.ICV33	SESN2
Porcine.ICV33	PML
Porcine.ICV33	UNC45B
Porcine.ICV33	CORO1A
Porcine.ICV33	ETV7
Porcine.ICV33	SLCO2A1
Porcine.ICV33	TMEM140
Porcine.ICV33	ENDOV
Porcine.ICV33	AK7
Porcine.ICV33	ENSSSCG00000014565
Porcine.ICV33	DDX60
Porcine.ICV33	CGAS
Porcine.ICV33	CD86
Porcine.ICV33	OPTN
Porcine.ICV33	TNFRSF1B
Porcine.ICV33	TNFSF13B
Porcine.ICV33	ISG20
Porcine.ICV33	PSMB9
Porcine.ICV33	FSTL1
Porcine.ICV33	ATF3
Porcine.ICV33	TRIM21
Porcine.ICV33	CANT1
Porcine.ICV33	PPM1K
Porcine.ICV33	ENSSSCG00000028717
Porcine.ICV33	ENSSSCG00000017814
Porcine.ICV33	PHF11
Porcine.ICV33	NFKBIE
Porcine.ICV33	ENSSSCG00000000148
Porcine.ICV33	BSPRY
Porcine.ICV33	ENSSSCG00000043977
Porcine.ICV33	TSPAN19
Porcine.ICV33	RNF19A
Porcine.ICV33	NR4A3
Porcine.ICV33	ENSSSCG00000016263
Porcine.ICV33	REC8
Porcine.ICV33	ENSSSCG00000001516
Porcine.ICV33	PSMB8
Porcine.ICV33	ENSSSCG00000039706
Porcine.ICV33	CLIP1
Porcine.ICV33	IL6
Porcine.ICV33	NUPR1
Porcine.ICV33	ENSSSCG00000037735
Porcine.ICV33	SHFL
Porcine.ICV33	ENSSSCG00000034802
Porcine.ICV33	SMCHD1
Porcine.ICV33	SLITRK6
Porcine.ICV33	MFSD12
Porcine.ICV33	IFITM3
Porcine.ICV33	NT5C3A
Porcine.ICV33	ENSSSCG00000035185
Porcine.ICV33	ENPP2
Porcine.ICV33	SLC25A28
Porcine.ICV33	ARL13B
Porcine.ICV33	CCDC22
Porcine.ICV33	ENSSSCG00000033787
Porcine.ICV33	DYNLT4
Porcine.ICV33	VWA5A
Porcine.ICV33	ENSSSCG00000014997
Porcine.ICV33	ENSSSCG00000025593
Porcine.ICV33	SP110
Porcine.ICV33	ARL5B
Porcine.ICV33	PPIL6
Porcine.ICV33	CEP152
Porcine.ICV33	SLC6A9
Porcine.ICV33	ENSSSCG00000032591
Porcine.ICV33	IFT22
Porcine.ICV33	PRRG1
Porcine.ICV33	C21orf91
Porcine.ICV33	CBLL1
Porcine.ICV33	SPAG6
Porcine.ICV33	KHNYN
Porcine.ICV33	PPP4R4
Porcine.ICV33	LRRC34
Porcine.ICV33	CASP10
Porcine.ICV33	ADAR
Porcine.ICV33	TCHHL1
Porcine.ICV33	FRAT2
Porcine.ICV33	CNP
Porcine.ICV33	ENSSSCG00000001341
Porcine.ICV33	PLEKHA7
Porcine.ICV33	ATXN7L1
Porcine.ICV33	RGS21
Porcine.ICV33	ZBTB5
Porcine.ICV33	SNX10
Porcine.ICV33	WARS1
Porcine.ICV33	AKAP7
Porcine.ICV33	ANKFN1
Porcine.ICV33	ENSSSCG00000009633
Porcine.ICV33	CHMP7
Porcine.ICV33	RSPH1
Porcine.ICV33	PXK
Porcine.ICV33	PTAFR
Porcine.ICV33	ZC3H12A
Porcine.ICV33	MORN3
Porcine.ICV33	DUSP29
Porcine.ICV33	RNASEL
Porcine.ICV33	BATF2
Porcine.ICV33	B2M
Porcine.ICV33	PMAIP1
Porcine.ICV33	ENSSSCG00000001064
Porcine.ICV33	ENSSSCG00000004830
Porcine.ICV33	CBLN3
Porcine.ICV33	PDCL2
Porcine.ICV33	ENSSSCG00000016254
Porcine.ICV33	MFSD14B
Porcine.ICV33	AMCF-II
Porcine.ICV33	ELF1
Porcine.ICV33	TTF2
Porcine.ICV33	F11
Porcine.ICV33	PPA1
Porcine.ICV33	ASB13
Porcine.ICV33	MTMR8
Porcine.ICV33	PACRG
Porcine.ICV33	PRRG4
Porcine.ICV33	C8orf89
Porcine.ICV33	IGF2BP2
Porcine.ICV33	OTX1
Porcine.ICV33	GNB4
Porcine.ICV33	TUBB4B
Porcine.ICV33	GM2A
Porcine.ICV33	CASP1
Porcine.ICV33	RASGEF1B
Porcine.ICV33	TMEM232
Porcine.ICV33	LRRC18
Porcine.ICV33	NXPE3
Porcine.ICV33	TENT5A
Porcine.ICV33	DAXX
Porcine.ICV33	FBXO15
Porcine.ICV33	OR6N2
Porcine.ICV33	CTSS
Porcine.ICV33	LYL1
Porcine.ICV33	MACC1
Porcine.ICV33	APOH
Porcine.ICV33	ACSM3
Porcine.ICV33	IRF1
Porcine.ICV33	MXD1
Porcine.ICV33	CFAP299
Porcine.ICV33	C15orf48
Porcine.ICV33	SETDB2
Porcine.ICV33	GRHL3
Porcine.ICV33	ENSSSCG00000039144
Porcine.ICV33	DRC1
Porcine.ICV33	SPATA18
Porcine.ICV33	C1orf194
Porcine.ICV33	ENSSSCG00000001229
Porcine.ICV33	WDR38
Porcine.ICV33	CCDC146
Porcine.ICV33	C10orf67
Porcine.ICV33	ODAD2
Porcine.ICV33	PNPT1
Porcine.ICV33	CLMN
Porcine.ICV33	TEC
Porcine.ICV33	STAT2
Porcine.ICV33	C20orf85
Porcine.ICV33	SLC9A2
Porcine.ICV33	ARMC3
Porcine.ICV33	WDR49
Porcine.ICV33	ENSSSCG00000017963
Porcine.ICV33	AXDND1
Porcine.ICV33	DNAJA1
Porcine.ICV33	FGL2
Porcine.ICV33	TSPAN9
Porcine.ICV33	TREX1
Porcine.ICV33	ACKR4
Porcine.ICV33	ZSWIM2
Porcine.ICV33	SPATS2L
Porcine.ICV33	KIF19
Porcine.ICV33	ADA
Porcine.ICV33	PLSCR1
Porcine.ICV33	SLC30A4
Porcine.ICV33	MOV10
Porcine.ICV33	PDE12
Porcine.ICV33	TOR3A
Porcine.ICV33	FAM187A
Porcine.ICV33	EDN1
Porcine.ICV33	CHSY1
Porcine.ICV33	DNAJC7
Porcine.ICV33	RLF
Porcine.ICV33	TRIM38
Porcine.ICV33	YPEL4
Porcine.ICV33	CCDC170
Porcine.ICV33	EMP3
Porcine.ICV33	SLC15A3
Porcine.ICV33	RSPH14
Porcine.ICV33	RBCK1
Porcine.ICV33	GADD45B
Porcine.ICV33	TMEM243
Porcine.ICV33	MISP
Porcine.ICV33	HK3
Porcine.ICV33	MLLT11
Porcine.ICV33	SH2B3
Porcine.ICV33	DCDC2B
Porcine.ICV33	E2F2
Porcine.ICV33	TIMP1
Porcine.ICV33	ENSSSCG00000005529
Porcine.ICV33	NCOA7
Porcine.ICV33	TNFAIP3
Porcine.ICV33	OGFR
Porcine.ICV33	PRKCG
Porcine.ICV33	DPF1
Porcine.ICV33	NFKBIA
Porcine.ICV33	FUNDC1
Porcine.ICV33	FKBP14
Porcine.ICV33	DNAI4
Porcine.ICV33	ENSSSCG00000038679
Porcine.ICV33	TRIM26
Porcine.ICV33	RNF19B
Porcine.ICV33	TRAIP
Porcine.ICV33	FRZB
Porcine.ICV33	CFAP126
Porcine.ICV33	NFKB2
Porcine.ICV33	DUSP4
Porcine.ICV33	NME9
Porcine.ICV33	RIMS2
Porcine.ICV33	CD2
Porcine.ICV33	RHBDD1
Porcine.ICV33	IFI35
Porcine.ICV33	ABCD4
Porcine.ICV33	AP1S3
Porcine.ICV33	LTBP2
Porcine.ICV33	ZCWPW1
Porcine.ICV33	IDO1
Porcine.ICV33	ENSSSCG00000006525
Porcine.ICV33	BCL2L14
Porcine.ICV33	OLR1
Porcine.ICV33	CD47
Porcine.ICV33	ANKRD66
Porcine.ICV33	ZNF658
Porcine.ICV33	CFAP73
Porcine.ICV33	ZC3H12C
Porcine.ICV33	DNER
Porcine.ICV33	ENSSSCG00000011850
Porcine.ICV33	SGPP2
Porcine.ICV33	CCDC190
Porcine.ICV33	PRR29
Bovine.ICV33..Porcine.ICV33	IFIT1
Bovine.ICV33..Porcine.ICV33	ZBP1
Bovine.ICV33..Porcine.ICV33	HERC6
Bovine.ICV33..Porcine.ICV33	IFI6
Bovine.ICV33..Porcine.ICV33	MX2
Bovine.ICV33..Porcine.ICV33	MX1
Bovine.ICV33..Porcine.ICV33	PARP14
Bovine.ICV33..Porcine.ICV33	FOXS1
Bovine.ICV33..Porcine.ICV33	IFIH1
Bovine.ICV33..Porcine.ICV33	ISG15
Bovine.ICV33..Porcine.ICV33	RSAD2
Bovine.ICV33..Porcine.ICV33	IRF7
Bovine.ICV33..Porcine.ICV33	EIF2AK2
Bovine.ICV33..Porcine.ICV33	USP18
Bovine.ICV33..Porcine.ICV33	DTX3L
Bovine.ICV33..Porcine.ICV33	IFI44L
Bovine.ICV33..Porcine.ICV33	IFIT5
Bovine.ICV33..Porcine.ICV33	IFI44
Bovine.ICV33..Porcine.ICV33	DHX58
Bovine.ICV33..Porcine.ICV33	TRANK1
Bovine.ICV33..Porcine.ICV33	PARP9
Bovine.ICV33..Porcine.ICV33	EPSTI1
Bovine.ICV33..Porcine.ICV33	UBE2L6
Bovine.ICV33..Porcine.ICV33	ZNFX1
Bovine.ICV33..Porcine.ICV33	HERC5
Bovine.ICV33..Porcine.ICV33	PLEKHA4
Bovine.ICV33..Porcine.ICV33	TAP1
Bovine.ICV33..Porcine.ICV33	STAT1

## Sheet: DEGs_ICV_37
species	hgnc_symbol
Bovine.ICV37	ENSBTAG00000031115
Bovine.ICV37	ENSBTAG00000053806
Bovine.ICV37	CPXM2
Bovine.ICV37	RTP4
Bovine.ICV37	OAS1Y
Bovine.ICV37	ABHD1
Bovine.ICV37	OAS1Z
Bovine.ICV37	PLAC8B
Bovine.ICV37	ANKRD13B
Bovine.ICV37	UBA7
Bovine.ICV37	ENSBTAG00000045588
Bovine.ICV37	ATP8B4
Bovine.ICV37	ENSBTAG00000001143
Bovine.ICV37	OAS1X
Bovine.ICV37	ANO3
Bovine.ICV37	BOLA
Bovine.ICV37	GBP5
Bovine.ICV37	SCN9A
Bovine.ICV37	EDN3
Bovine.ICV37	TIFA
Bovine.ICV37	TRIM34
Bovine.ICV37	LY6E
Bovine.ICV37	ENSBTAG00000053766
Bovine.ICV37	ENSBTAG00000022489
Bovine.ICV37	IFITM1
Bovine.ICV37	SP140L
Bovine.ICV37	VCAM1
Bovine.ICV37	ENSBTAG00000017670
Bovine.ICV37	DDX58
Bovine.ICV37	ENSBTAG00000009664
Bovine.ICV37	BOLA-NC1
Bovine.ICV37	COX18
Bovine.ICV37	STX19
Bovine.ICV37	ZHX3
Bovine.ICV37	AHR
Bovine.ICV37	HKDC1
Bovine.ICV37	ENSBTAG00000038536
Human.ICV37	FOS
Human.ICV37	NR4A1
Human.ICV37	IFI27
Human.ICV37	THEMIS2
Human.ICV37	OAS3
Human.ICV37	EGR1
Human.ICV37	DDX60L
Human.ICV37	HELZ2
Human.ICV37	CCL5
Human.ICV37	FOSB
Porcine.ICV37	FBXO39
Porcine.ICV37	CXCL11
Porcine.ICV37	GLB1L2
Porcine.ICV37	PSMB9
Porcine.ICV37	ENSSSCG00000009240
Porcine.ICV37	BST2
Porcine.ICV37	TTC12
Porcine.ICV37	ENSSSCG00000017754
Porcine.ICV37	LGALS3BP
Porcine.ICV37	SPEF2
Porcine.ICV37	PROM1
Porcine.ICV37	ENSSSCG00000004082
Porcine.ICV37	CD86
Porcine.ICV37	ENSSSCG00000024973
Porcine.ICV37	SESN2
Porcine.ICV37	FHAD1
Porcine.ICV37	FBLN7
Porcine.ICV37	ID3
Porcine.ICV37	UBE2L6
Porcine.ICV37	PPIL6
Porcine.ICV37	ENSSSCG00000034802
Porcine.ICV37	DYNLT4
Porcine.ICV37	TSPAN19
Porcine.ICV37	CCDC190
Porcine.ICV37	CFP
Porcine.ICV37	MSRB2
Porcine.ICV37	CFAP73
Porcine.ICV37	IRF7
Porcine.ICV37	ENSSSCG00000043977
Porcine.ICV37	QPCT
Porcine.ICV37	SAMD9
Porcine.ICV37	WDR38
Porcine.ICV37	ETV7
Porcine.ICV37	C9orf24
Porcine.ICV37	SETX
Porcine.ICV37	PLEKHA4
Porcine.ICV37	ODAD2
Porcine.ICV37	ENPP2
Porcine.ICV37	CXXC5
Porcine.ICV37	GPRC5C
Porcine.ICV37	TRIM22
Porcine.ICV37	ENSSSCG00000017146
Porcine.ICV37	HES4
Porcine.ICV37	ENSSSCG00000030801
Porcine.ICV37	DTHD1
Porcine.ICV37	KLHL13
Porcine.ICV37	ENSSSCG00000001229
Porcine.ICV37	MORN3
Porcine.ICV37	ENDOV
Porcine.ICV37	ENSSSCG00000004017
Porcine.ICV37	C1orf189
Porcine.ICV37	ENSSSCG00000014565
Porcine.ICV37	SLFN11
Porcine.ICV37	NAT8L
Porcine.ICV37	CGNL1
Porcine.ICV37	MTO1
Porcine.ICV37	ENSSSCG00000047468
Porcine.ICV37	ENSSSCG00000011892
Porcine.ICV37	CDHR3
Porcine.ICV37	ENSSSCG00000037142
Porcine.ICV37	NLRC5
Porcine.ICV37	ARL5B
Porcine.ICV37	ENSSSCG00000016263
Porcine.ICV37	ENSSSCG00000001341
Porcine.ICV37	DRC7
Porcine.ICV37	C5orf49
Porcine.ICV37	DNAH5
Porcine.ICV37	IDO2
Porcine.ICV37	LRRC34
Porcine.ICV37	ENSSSCG00000000148
Porcine.ICV37	ENSSSCG00000025593
Porcine.ICV37	F11
Porcine.ICV37	DNAH7
Porcine.ICV37	PSMB8
Porcine.ICV37	TCIRG1
Porcine.ICV37	DYNC2I2
Porcine.ICV37	ENSSSCG00000001064
Porcine.ICV37	ENSSSCG00000000967
Porcine.ICV37	ATF3
Porcine.ICV37	KIAA2012
Porcine.ICV37	CGAS
Porcine.ICV37	MAL
Porcine.ICV37	ENSSSCG00000017814
Porcine.ICV37	PSME2
Porcine.ICV37	CIBAR2
Porcine.ICV37	ENSSSCG00000032436
Porcine.ICV37	ENSSSCG00000030408
Porcine.ICV37	FILIP1
Porcine.ICV37	ENSSSCG00000014672
Porcine.ICV37	ENSSSCG00000002003
Porcine.ICV37	GHSR
Porcine.ICV37	OTX1
Porcine.ICV37	PPA1
Porcine.ICV37	CORO1A
Porcine.ICV37	DTX3L
Porcine.ICV37	AK7
Porcine.ICV37	SERPING1
Porcine.ICV37	ADAR
Porcine.ICV37	SEMA3A
Porcine.ICV37	GM2A
Porcine.ICV37	AP1M1
Porcine.ICV37	DNALI1
Porcine.ICV37	SHFL
Porcine.ICV37	SPATA6L
Porcine.ICV37	CASP1
Porcine.ICV37	LRRC71
Porcine.ICV37	RGS22
Porcine.ICV37	FLACC1
Porcine.ICV37	UBXN11
Porcine.ICV37	MAPK15
Porcine.ICV37	IFT46
Porcine.ICV37	SOCS1
Porcine.ICV37	CP
Porcine.ICV37	C9orf135
Porcine.ICV37	ERAP2
Porcine.ICV37	ENSSSCG00000033787
Porcine.ICV37	ISG20
Porcine.ICV37	ZCCHC2
Porcine.ICV37	ENSSSCG00000032591
Porcine.ICV37	ENSSSCG00000014997
Porcine.ICV37	ANXA1
Porcine.ICV37	PLK2
Porcine.ICV37	SLC16A2
Porcine.ICV37	ENSSSCG00000039706
Porcine.ICV37	NUPR1
Porcine.ICV37	APOBEC1
Porcine.ICV37	ENSSSCG00000003079
Porcine.ICV37	FAM216B
Porcine.ICV37	DPEP2
Porcine.ICV37	FKBP14
Porcine.ICV37	LTBP2
Porcine.ICV37	ZSWIM2
Porcine.ICV37	CNP
Porcine.ICV37	UBXN10
Porcine.ICV37	DNAI3
Porcine.ICV37	FAM229B
Porcine.ICV37	ENSSSCG00000024791
Porcine.ICV37	PML
Porcine.ICV37	ENSSSCG00000005241
Porcine.ICV37	SNX10
Porcine.ICV37	SPATA6
Porcine.ICV37	PPARG
Porcine.ICV37	RND3
Porcine.ICV37	PHF11
Porcine.ICV37	KRT20
Porcine.ICV37	BCL2L14
Porcine.ICV37	SPAG16
Porcine.ICV37	WARS1
Porcine.ICV37	CFAP43
Porcine.ICV37	ENSSSCG00000032076
Porcine.ICV37	PRKCG
Porcine.ICV37	IFITM3
Porcine.ICV37	CD274
Porcine.ICV37	GZMH
Porcine.ICV37	EMP1
Porcine.ICV37	BSPRY
Porcine.ICV37	MORN2
Porcine.ICV37	STK33
Porcine.ICV37	NME9
Porcine.ICV37	ENSSSCG00000011850
Porcine.ICV37	CFAP126
Porcine.ICV37	PRDX6
Porcine.ICV37	MOK
Porcine.ICV37	ENSSSCG00000051054
Porcine.ICV37	GALNT18
Porcine.ICV37	AVPI1
Porcine.ICV37	WIPF3
Porcine.ICV37	TTC21A
Porcine.ICV37	RSPH14
Porcine.ICV37	OGFOD1
Porcine.ICV37	ZBBX
Porcine.ICV37	GDF15
Porcine.ICV37	DNAH1
Porcine.ICV37	CFAP46
Porcine.ICV37	ENSSSCG00000040253
Porcine.ICV37	IL6
Porcine.ICV37	DNAJA4
Porcine.ICV37	SPAG6
Porcine.ICV37	SLC15A3
Porcine.ICV37	HES6
Porcine.ICV37	MXD1
Porcine.ICV37	SLC25A28
Porcine.ICV37	ASS1
Porcine.ICV37	SLC29A4
Porcine.ICV37	MYCBP2
Porcine.ICV37	IFI35
Porcine.ICV37	C21orf91
Porcine.ICV37	ANKFN1
Porcine.ICV37	FAM166B
Porcine.ICV37	ENSSSCG00000006324
Porcine.ICV37	CTSS
Porcine.ICV37	KCNRG
Porcine.ICV37	CETN2
Porcine.ICV37	SPATS2L
Porcine.ICV37	ZC3HAV1
Porcine.ICV37	HDAC11
Porcine.ICV37	ENSSSCG00000028717
Porcine.ICV37	GAS2L2
Porcine.ICV37	CCDC78
Porcine.ICV37	DCDC2B
Porcine.ICV37	ENSSSCG00000029752
Porcine.ICV37	NOXO1
Porcine.ICV37	ENSSSCG00000008686
Porcine.ICV37	CFAP221
Porcine.ICV37	TMEM107
Porcine.ICV37	DUSP5
Porcine.ICV37	SPA17
Porcine.ICV37	RSPH1
Porcine.ICV37	FSIP1
Porcine.ICV37	ITSN1
Porcine.ICV37	TIMP4
Porcine.ICV37	FGL2
Porcine.ICV37	NSUN7
Porcine.ICV37	HBEGF
Porcine.ICV37	MSMB
Porcine.ICV37	DRC1
Porcine.ICV37	DNAH9
Porcine.ICV37	TREX1
Porcine.ICV37	UNC93B1
Porcine.ICV37	CFAP70
Porcine.ICV37	DDIAS
Porcine.ICV37	C20orf85
Porcine.ICV37	DUSP4
Porcine.ICV37	GRK3
Porcine.ICV37	ZBTB22
Porcine.ICV37	DNAAF11
Porcine.ICV37	MFSD14B
Porcine.ICV37	TMEM231
Porcine.ICV37	STN1
Porcine.ICV37	CDKL2
Porcine.ICV37	PORCN
Porcine.ICV37	UNC45B
Porcine.ICV37	INPP1
Porcine.ICV37	OPTN
Porcine.ICV37	PSMA6
Porcine.ICV37	DNAI1
Porcine.ICV37	C1orf194
Porcine.ICV37	AK8
Porcine.ICV37	LRRIQ1
Porcine.ICV37	PTPRZ1
Porcine.ICV37	SMCHD1
Porcine.ICV37	GINS3
Porcine.ICV37	CFAP161
Porcine.ICV37	PDCL2
Porcine.ICV37	ENSSSCG00000004302
Porcine.ICV37	TIMP1
Porcine.ICV37	PRR5L
Porcine.ICV37	CEP126
Porcine.ICV37	ZMYND12
Porcine.ICV37	ADCY4
Porcine.ICV37	FUNDC1
Porcine.ICV37	ENSSSCG00000039582
Porcine.ICV37	OGFR
Porcine.ICV37	ARMH4
Porcine.ICV37	DBP
Porcine.ICV37	NXPE3
Porcine.ICV37	ENSSSCG00000025060
Porcine.ICV37	EFHC1
Porcine.ICV37	TRIM25
Porcine.ICV37	ARMC3
Porcine.ICV37	KIF20B
Porcine.ICV37	CD40
Porcine.ICV37	TNFRSF1B
Porcine.ICV37	CFAP58
Porcine.ICV37	F2R
Porcine.ICV37	CANT1
Porcine.ICV37	RBCK1
Porcine.ICV37	NCOA7
Porcine.ICV37	CLHC1
Porcine.ICV37	SLC25A23
Porcine.ICV37	ENSSSCG00000016365
Porcine.ICV37	ZFAND2A
Porcine.ICV37	ILRUN
Porcine.ICV37	MFSD12
Porcine.ICV37	FBXO15
Porcine.ICV37	GPR171
Porcine.ICV37	CCDC175
Porcine.ICV37	KLHDC9
Porcine.ICV37	MACC1
Porcine.ICV37	SPHKAP
Porcine.ICV37	CCDC153
Porcine.ICV37	ACBD3
Porcine.ICV37	TMEM232
Porcine.ICV37	CD47
Porcine.ICV37	ATP10B
Porcine.ICV37	HSDL1
Porcine.ICV37	TRAFD1
Porcine.ICV37	ENSSSCG00000017920
Porcine.ICV37	CASP10
Porcine.ICV37	PRRG1
Porcine.ICV37	VWA3B
Porcine.ICV37	PRSS23
Porcine.ICV37	DYNLRB2
Porcine.ICV37	GPR83
Porcine.ICV37	CRIP2
Porcine.ICV37	ENSSSCG00000006525
Porcine.ICV37	TPPP3
Porcine.ICV37	MYCBPAP
Porcine.ICV37	DPF1
Porcine.ICV37	CFAP52
Porcine.ICV37	RFX5
Porcine.ICV37	BAG2
Porcine.ICV37	CHST9
Porcine.ICV37	CFAP44
Porcine.ICV37	OLR1
Porcine.ICV37	LSM3
Porcine.ICV37	SGPP2
Porcine.ICV37	APOH
Porcine.ICV37	SNTN
Porcine.ICV37	SPIDR
Porcine.ICV37	XPO7
Porcine.ICV37	ENSSSCG00000004830
Porcine.ICV37	DZIP1L
Porcine.ICV37	SYNPO
Porcine.ICV37	ATG4A
Porcine.ICV37	CMTM8
Porcine.ICV37	NMI
Porcine.ICV37	RGS4
Porcine.ICV37	TSNAXIP1
Porcine.ICV37	FAM166C
Porcine.ICV37	CCDC146
Porcine.ICV37	CYTB
Porcine.ICV37	KHNYN
Porcine.ICV37	C15orf48
Porcine.ICV37	SCEL
Porcine.ICV37	DNAJC7
Porcine.ICV37	MOV10
Porcine.ICV37	ATAD1
Porcine.ICV37	EFCAB12
Porcine.ICV37	ANKRD66
Porcine.ICV37	TRIM38
Porcine.ICV37	ND4
Porcine.ICV37	VWA3A
Porcine.ICV37	C1orf87
Porcine.ICV37	CHMP7
Porcine.ICV37	RYR2
Porcine.ICV37	NBEA
Porcine.ICV37	CFAP65
Porcine.ICV37	IQCA1
Porcine.ICV37	TNFSF9
Porcine.ICV37	ENSSSCG00000030183
Porcine.ICV37	IQCH
Porcine.ICV37	NR4A3
Porcine.ICV37	DZANK1
Porcine.ICV37	FANK1
Porcine.ICV37	ERC2
Porcine.ICV37	TSPAN5
Porcine.ICV37	IFI30
Porcine.ICV37	ST8SIA4
Porcine.ICV37	PANX1
Porcine.ICV37	ICAM1
Porcine.ICV37	NBN
Porcine.ICV37	B3GNT4
Porcine.ICV37	ENSSSCG00000000983
Porcine.ICV37	MISP
Porcine.ICV37	REC8
Porcine.ICV37	C9orf116
Porcine.ICV37	ENSSSCG00000031661
Porcine.ICV37	HLA-DRA
Porcine.ICV37	CNIH4
Porcine.ICV37	ANKRD37
Porcine.ICV37	CBR3
Porcine.ICV37	MDH1B
Porcine.ICV37	GPRC5A
Porcine.ICV37	PLSCR1
Porcine.ICV37	AKAP7
Porcine.ICV37	LRRC51
Porcine.ICV37	RNASEL
Porcine.ICV37	LIPH
Porcine.ICV37	SMTNL2
Porcine.ICV37	CD2
Porcine.ICV37	LRRC74B
Porcine.ICV37	SAXO2
Porcine.ICV37	DYNC2LI1
Porcine.ICV37	ASGR2
Porcine.ICV37	TRAIP
Porcine.ICV37	PLEKHA7
Porcine.ICV37	FAM187A
Porcine.ICV37	ENSSSCG00000026564
Porcine.ICV37	PHC3
Porcine.ICV37	AP1S3
Porcine.ICV37	UMPS
Porcine.ICV37	OR6N2
Porcine.ICV37	EXOC3L4
Porcine.ICV37	C8orf89
Porcine.ICV37	PDE12
Porcine.ICV37	CDHR1
Porcine.ICV37	ENSSSCG00000033807
Porcine.ICV37	KIF9
Porcine.ICV37	PRR29
Porcine.ICV37	ENSSSCG00000003839
Porcine.ICV37	CFAP299
Porcine.ICV37	SNX6
Porcine.ICV37	ENSSSCG00000004410
Porcine.ICV37	UPK2
Porcine.ICV37	UBE2U
Porcine.ICV37	SEMA3D
Porcine.ICV37	KIF19
Porcine.ICV37	RHEBL1
Porcine.ICV37	IFT172
Porcine.ICV37	RPGRIP1L
Porcine.ICV37	CCL2
Porcine.ICV37	SLA-DMB
Porcine.ICV37	APOBEC4
Porcine.ICV37	ENSSSCG00000009633
Porcine.ICV37	CACHD1
Porcine.ICV37	TRIM47
Porcine.ICV37	NEK11
Porcine.ICV37	TMEM212
Porcine.ICV37	ASAP3
Porcine.ICV37	TEX30
Porcine.ICV37	TMEM123
Porcine.ICV37	NRP2
Porcine.ICV37	MYC
Porcine.ICV37	IFT140
Porcine.ICV37	C22orf23
Porcine.ICV37	ENSSSCG00000037735
Porcine.ICV37	STX11
Porcine.ICV37	VWA5A
Porcine.ICV37	TNIP3
Porcine.ICV37	FAM111A
Porcine.ICV37	DYNC2H1
Porcine.ICV37	DNER
Porcine.ICV37	BID
Porcine.ICV37	ENSSSCG00000040193
Porcine.ICV37	MYLK
Porcine.ICV37	CNGA1
Porcine.ICV37	TTC1
Porcine.ICV37	GPNMB
Porcine.ICV37	ROPN1L
Porcine.ICV37	MMP28
Porcine.ICV37	CCDC6
Porcine.ICV37	PNPLA7
Porcine.ICV37	FBXO36
Porcine.ICV37	TMEM243
Porcine.ICV37	LRRC46
Porcine.ICV37	ZMYND10
Porcine.ICV37	GRHL3
Porcine.ICV37	CENPU
Porcine.ICV37	CCDC160
Porcine.ICV37	BIRC3
Porcine.ICV37	B3GALT2
Porcine.ICV37	TLE4
Porcine.ICV37	PRRG4
Porcine.ICV37	WAS
Porcine.ICV37	KPNA5
Porcine.ICV37	MAPK10
Porcine.ICV37	MCM5
Porcine.ICV37	CAPS2
Porcine.ICV37	ENSSSCG00000001516
Porcine.ICV37	TPPP
Porcine.ICV37	TRIM14
Porcine.ICV37	NEURL3
Porcine.ICV37	ENTPD7
Porcine.ICV37	DNAJA1
Porcine.ICV37	ARL10
Porcine.ICV37	LRRC18
Porcine.ICV37	ID1
Porcine.ICV37	NALCN
Porcine.ICV37	KNDC1
Porcine.ICV37	RASGRP1
Porcine.ICV37	CFAP99
Porcine.ICV37	WDR76
Porcine.ICV37	AGBL5
Porcine.ICV37	TNNI2
Porcine.ICV37	ACKR4
Porcine.ICV37	SLC8A3
Porcine.ICV37	SPATA4
Porcine.ICV37	C1orf115
Porcine.ICV37	RHBDD1
Porcine.ICV37	ENSSSCG00000026529
Porcine.ICV37	COL21A1
Porcine.ICV37	SLC30A4
Porcine.ICV37	ENSSSCG00000007421
Porcine.ICV37	PACRG
Porcine.ICV37	CHRNA9
Porcine.ICV37	TNFSF13B
Porcine.ICV37	GXYLT2
Porcine.ICV37	PSMF1
Porcine.ICV37	SLITRK6
Porcine.ICV37	S100A12
Porcine.ICV37	EFCAB7
Porcine.ICV37	MLC1
Porcine.ICV37	TTC9
Porcine.ICV37	LGALS4
Porcine.ICV37	RLN3
Porcine.ICV37	FAXDC2
Porcine.ICV37	ENSSSCG00000020872
Porcine.ICV37	SLC27A2
Porcine.ICV37	DNAI4
Porcine.ICV37	GALNT5
Porcine.ICV37	TRIM26
Porcine.ICV37	DCDC1
Porcine.ICV37	ELF1
Porcine.ICV37	LAMA4
Porcine.ICV37	MAP3K6
Porcine.ICV37	AXDND1
Porcine.ICV37	TCTE1
Porcine.ICV37	ENSSSCG00000023156
Porcine.ICV37	SDC2
Porcine.ICV37	ENSSSCG00000015491
Porcine.ICV37	CCN3
Porcine.ICV37	TONSL
Porcine.ICV37	RNF19B
Porcine.ICV37	CLDN8
Porcine.ICV37	UBD
Porcine.ICV37	IPO13
Porcine.ICV37	TRIM21
Porcine.ICV37	BBOF1
Porcine.ICV37	PENK
Porcine.ICV37	ENSSSCG00000036516
Porcine.ICV37	ENSSSCG00000004170
Porcine.ICV37	ST3GAL4
Porcine.ICV37	ENSSSCG00000003521
Porcine.ICV37	MAP1A
Porcine.ICV37	HS3ST6
Porcine.ICV37	EEPD1
Porcine.ICV37	FAM111B
Porcine.ICV37	SORCS2
Porcine.ICV37	LY6D
Porcine.ICV37	PMAIP1
Porcine.ICV37	ENSSSCG00000014805
Porcine.ICV37	ACSBG1
Porcine.ICV37	ND3
Porcine.ICV37	FILIP1L
Porcine.ICV37	AKAP6
Porcine.ICV37	ENSSSCG00000043778
Porcine.ICV37	CA8
Porcine.ICV37	ASAH1
Porcine.ICV37	ENO4
Porcine.ICV37	CDKL5
Porcine.ICV37	RIPOR3
Porcine.ICV37	PPCDC
Porcine.ICV37	PLK3
Porcine.ICV37	CTSL
Porcine.ICV37	TAF4B
Porcine.ICV37	SPACA9
Porcine.ICV37	EPN3
Porcine.ICV37	SLCO4A1
Porcine.ICV37	SYDE2
Porcine.ICV37	LRRC10B
Porcine.ICV37	BAMBI
Porcine.ICV37	ASB13
Porcine.ICV37	SETDB2
Porcine.ICV37	DAPP1
Porcine.ICV37	DNAAF4
Porcine.ICV37	SMO
Porcine.ICV37	AKNA
Porcine.ICV37	LYAR
Porcine.ICV37	PPP1R42
Porcine.ICV37	NFKBIA
Porcine.ICV37	ENSSSCG00000016254
Porcine.ICV37	ST8SIA1
Porcine.ICV37	ENOSF1
Porcine.ICV37	CWF19L2
Porcine.ICV37	SLC24A1
Porcine.ICV37	FAM183A
Porcine.ICV37	EDAR
Porcine.ICV37	CER1
Porcine.ICV37	SELENBP1
Porcine.ICV37	SHLD2
Porcine.ICV37	PPM1K
Porcine.ICV37	FAM81B
Porcine.ICV37	ENPEP
Porcine.ICV37	ECT2L
Porcine.ICV37	CEL
Porcine.ICV37	ENSSSCG00000005529
Porcine.ICV37	TNFAIP3
Porcine.ICV37	THY1
Porcine.ICV37	CATIP
Porcine.ICV37	MAFF
Porcine.ICV37	ACSM3
Porcine.ICV37	CCDC40
Porcine.ICV37	ENSSSCG00000007493
Porcine.ICV37	DNAH10
Porcine.ICV37	FRMPD2
Porcine.ICV37	ATAD5
Porcine.ICV37	PRDM1
Porcine.ICV37	UNC5C
Porcine.ICV37	SLC41A1
Porcine.ICV37	PDGFD
Porcine.ICV37	PKD2L1
Porcine.ICV37	IRF8
Porcine.ICV37	RND1
Porcine.ICV37	TTF2
Porcine.ICV37	IKBKE
Porcine.ICV37	CFAP61
Porcine.ICV37	CLRN3
Porcine.ICV37	RAMP2
Porcine.ICV37	DBN1
Porcine.ICV37	CCDC170
Porcine.ICV37	COL6A1
Porcine.ICV37	SLC37A2
Porcine.ICV37	CACNB1
Porcine.ICV37	CCN6
Porcine.ICV37	FOXE1
Porcine.ICV37	E2F2
Porcine.ICV37	GPRL15
Porcine.ICV37	LDLRAD4
Porcine.ICV37	TGM5
Porcine.ICV37	ENSSSCG00000002400
Porcine.ICV37	IRF1
Porcine.ICV37	CLMP
Porcine.ICV37	DNAI2
Porcine.ICV37	MIS18A
Porcine.ICV37	CLEC7A
Porcine.ICV37	NOTCH4
Porcine.ICV37	CEP72
Porcine.ICV37	GCNT3
Porcine.ICV37	ZCWPW1
Porcine.ICV37	ENSSSCG00000028691
Porcine.ICV37	DAXX
Porcine.ICV37	IQCK
Porcine.ICV37	GNB4
Porcine.ICV37	ENSSSCG00000032469
Porcine.ICV37	PSMA5
Porcine.ICV37	NEK5
Porcine.ICV37	ENSSSCG00000033739
Porcine.ICV37	CCDC89
Porcine.ICV37	STING1
Porcine.ICV37	FBXO17
Porcine.ICV37	NYAP1
Porcine.ICV37	S100A8
Porcine.ICV37	LMNTD1
Porcine.ICV37	PLPPR3
Porcine.ICV37	SOWAHA
Porcine.ICV37	TPMT
Porcine.ICV37	ACADL
Porcine.ICV37	TNFAIP8L1
Porcine.ICV37	PTPRB
Porcine.ICV37	HS1BP3
Porcine.ICV37	MACROD2
Porcine.ICV37	CEP44
Porcine.ICV37	TTC29
Porcine.ICV37	CHSY1
Porcine.ICV37	ATAD2
Porcine.ICV37	C2orf73
Porcine.ICV37	FOSL1
Porcine.ICV37	C10orf67
Porcine.ICV37	DLEC1
Porcine.ICV37	KCNN2
Porcine.ICV37	WDR49
Porcine.ICV37	ENSSSCG00000021815
Porcine.ICV37	CBLN3
Porcine.ICV37	EML1
Porcine.ICV37	AFAP1L1
Porcine.ICV37	DEPTOR
Porcine.ICV37	MAGIX
Porcine.ICV37	SCNN1G
Porcine.ICV37	FRZB
Porcine.ICV37	LRRC27
Porcine.ICV37	HFE
Porcine.ICV37	FEZ1
Porcine.ICV37	PGLYRP2
Porcine.ICV37	SERPINB9
Porcine.ICV37	PARP3
Porcine.ICV37	GCSAM
Porcine.ICV37	DNAAF1
Porcine.ICV37	ANTXR2
Porcine.ICV37	SNX11
Porcine.ICV37	SPATA18
Porcine.ICV37	CSF3
Porcine.ICV37	CACNG6
Porcine.ICV37	INPP4B
Porcine.ICV37	C4orf47
Porcine.ICV37	LYSMD1
Porcine.ICV37	CFAP251
Porcine.ICV37	CABCOCO1
Porcine.ICV37	IL4I1
Porcine.ICV37	DCLRE1B
Porcine.ICV37	C7orf57
Porcine.ICV37	ENSSSCG00000004081
Porcine.ICV37	JAZF1
Porcine.ICV37	MAX
Porcine.ICV37	NHLRC3
Porcine.ICV37	RSPH9
Porcine.ICV37	HMMR
Porcine.ICV37	MAP3K19
Porcine.ICV37	CIP2A
Porcine.ICV37	RTN2
Porcine.ICV37	RHBDL3
Porcine.ICV37	LY6G6C
Porcine.ICV37	ENSSSCG00000050669
Porcine.ICV37	MATN4
Porcine.ICV37	XDH
Porcine.ICV37	SLC39A2
Porcine.ICV37	SLC40A1
Porcine.ICV37	CAMK1G
Porcine.ICV37	CHAC1
Porcine.ICV37	LRRC49
Porcine.ICV37	LRRC36
Porcine.ICV37	TM7SF3
Porcine.ICV37	MLLT11
Porcine.ICV37	SLC23A1
Porcine.ICV37	SLC8A1
Porcine.ICV37	RTKN2
Porcine.ICV37	CD68
Porcine.ICV37	NFKB2
Porcine.ICV37	EREG
Porcine.ICV37	TEC
Porcine.ICV37	RFESD
Porcine.ICV37	KCNMB4
Porcine.ICV37	HAX1
Porcine.ICV37	PHACTR3
Porcine.ICV37	ACOD1
Porcine.ICV37	ENSSSCG00000034284
Porcine.ICV37	GIPR
Porcine.ICV37	GNAL
Porcine.ICV37	DAPK2
Porcine.ICV37	NCMAP
Porcine.ICV37	ZBED1
Porcine.ICV37	ENSSSCG00000035185
Porcine.ICV37	KNTC1
Porcine.ICV37	SLC25A14
Porcine.ICV37	CCL8
Porcine.ICV37	CHEK2
Porcine.ICV37	B4GALNT4
Porcine.ICV37	YPEL4
Porcine.ICV37	PRCP
Porcine.ICV37	SLA-DMA
Porcine.ICV37	CEP152
Porcine.ICV37	MORN1
Porcine.ICV37	AGBL4
Porcine.ICV37	GPHB5
Porcine.ICV37	RIMS2
Porcine.ICV37	STXBP1
Porcine.ICV37	CD177
Porcine.ICV37	RAD51AP1
Porcine.ICV37	STK17A
Porcine.ICV37	GATA6
Porcine.ICV37	PSRC1
Porcine.ICV37	CERKL
Porcine.ICV37	GDF11
Porcine.ICV37	TAT
Porcine.ICV37	SLC25A19
Porcine.ICV37	STEAP3
Porcine.ICV37	ECM1
Porcine.ICV37	SLC2A12
Porcine.ICV37	NKX3-1
Porcine.ICV37	SGCE
Porcine.ICV37	BRCA1
Porcine.ICV37	SHISAL2A
Porcine.ICV37	ENSSSCG00000010106
Porcine.ICV37	ENSSSCG00000000028
Porcine.ICV37	TMEM106A
Porcine.ICV37	FGFRL1
Porcine.ICV37	LANCL3
Porcine.ICV37	SLC16A12
Porcine.ICV37	PAICS
Porcine.ICV37	MMACHC
Porcine.ICV37	LMO2
Porcine.ICV37	MRAP2
Porcine.ICV37	SYNGAP1
Porcine.ICV37	HELLS
Porcine.ICV37	USP37
Porcine.ICV37	PXK
Porcine.ICV37	LRRK2
Porcine.ICV37	ABLIM2
Porcine.ICV37	KCNK2
Porcine.ICV37	PLA2R1
Porcine.ICV37	KLF12
Porcine.ICV37	ENSSSCG00000035204
Porcine.ICV37	A2ML1
Porcine.ICV37	FRMPD1
Porcine.ICV37	TOR3A
Porcine.ICV37	SLC13A2
Porcine.ICV37	CTSO
Porcine.ICV37	LAX1
Porcine.ICV37	C4A
Porcine.ICV37	C16orf46
Porcine.ICV37	TMIGD1
Porcine.ICV37	PSME1
Porcine.ICV37	PHKA2
Porcine.ICV37	ZNF570
Porcine.ICV37	PAQR7
Porcine.ICV37	PLA2G4A
Porcine.ICV37	POLN
Porcine.ICV37	PCLAF
Porcine.ICV37	ZGRF1
Porcine.ICV37	SLC9A2
Porcine.ICV37	ATG2B
Porcine.ICV37	ENSSSCG00000002749
Porcine.ICV37	NPW
Porcine.ICV37	DHCR24
Porcine.ICV37	SLC34A2
Porcine.ICV37	ZPBP2
Porcine.ICV37	SLC2A6
Bovine.ICV37..Human.ICV37	IFIT3
Bovine.ICV37..Human.ICV37	HSH2D
Bovine.ICV37..Human.ICV37	XAF1
Bovine.ICV37..Human.ICV37	PARP10
Bovine.ICV37..Porcine.ICV37	FOXS1
Bovine.ICV37..Porcine.ICV37	STAT1
Bovine.ICV37..Porcine.ICV37	ZBP1
Bovine.ICV37..Porcine.ICV37	USP18
Bovine.ICV37..Porcine.ICV37	GBP2
Bovine.ICV37..Porcine.ICV37	BATF2
Bovine.ICV37..Porcine.ICV37	PARP9
Bovine.ICV37..Porcine.ICV37	TMEM140
Bovine.ICV37..Porcine.ICV37	NT5C3A
Bovine.ICV37..Porcine.ICV37	SP110
Bovine.ICV37..Porcine.ICV37	IRF9
Bovine.ICV37..Porcine.ICV37	IFIT5
Bovine.ICV37..Porcine.ICV37	TRANK1
Bovine.ICV37..Porcine.ICV37	TAP1
Bovine.ICV37..Porcine.ICV37	IFIH1
Bovine.ICV37..Porcine.ICV37	DHX58
Bovine.ICV37..Porcine.ICV37	EIF2AK2
Bovine.ICV37..Porcine.ICV37	PARP12
Bovine.ICV37..Porcine.ICV37	C2
Bovine.ICV37..Porcine.ICV37	B2M
Bovine.ICV37..Porcine.ICV37	GTPBP2
Bovine.ICV37..Porcine.ICV37	PNPT1
Bovine.ICV37..Porcine.ICV37	PARP14
Bovine.ICV37..Porcine.ICV37	ZNFX1
Bovine.ICV37..Porcine.ICV37	STAT2
Human.ICV37..Porcine.ICV37	OASL
Human.ICV37..Porcine.ICV37	CXCL10
Human.ICV37..Porcine.ICV37	OAS2
Human.ICV37..Porcine.ICV37	CMPK2
Human.ICV37..Porcine.ICV37	OAS1
Human.ICV37..Porcine.ICV37	HERC6
Human.ICV37..Porcine.ICV37	DDX60
Bovine.ICV37..Human.ICV37..Porcine.ICV37	MX2
Bovine.ICV37..Human.ICV37..Porcine.ICV37	IFI44L
Bovine.ICV37..Human.ICV37..Porcine.ICV37	MX1
Bovine.ICV37..Human.ICV37..Porcine.ICV37	IFI6
Bovine.ICV37..Human.ICV37..Porcine.ICV37	IFIT1
Bovine.ICV37..Human.ICV37..Porcine.ICV37	RSAD2
Bovine.ICV37..Human.ICV37..Porcine.ICV37	IFI44
Bovine.ICV37..Human.ICV37..Porcine.ICV37	EPSTI1
Bovine.ICV37..Human.ICV37..Porcine.ICV37	ISG15
Bovine.ICV37..Human.ICV37..Porcine.ICV37	HERC5
Bovine.ICV37..Human.ICV37..Porcine.ICV37	IFIT2

## Sheet: DEGs_IDV_33
species	hgnc_symbol
Bovine.IDV33	IFIT1
Bovine.IDV33	OAS1X
Bovine.IDV33	IFIT3
Bovine.IDV33	ENSBTAG00000045588
Bovine.IDV33	ENSBTAG00000001143
Bovine.IDV33	HERC6
Bovine.IDV33	ENSBTAG00000022489
Bovine.IDV33	MX1
Bovine.IDV33	ACKR4
Bovine.IDV33	FOXS1
Bovine.IDV33	ISG15
Bovine.IDV33	TNFSF10
Bovine.IDV33	PRKAR2A
Bovine.IDV33	HSH2D
Bovine.IDV33	EIF2AK2
Bovine.IDV33	USP18
Bovine.IDV33	HIVEP2
Bovine.IDV33	ZNF606
Bovine.IDV33	IFI6
Bovine.IDV33	DTX3L
Bovine.IDV33	XAF1
Bovine.IDV33	CRISPLD2
Bovine.IDV33	OAS1Y
Bovine.IDV33	LAT2
Human.IDV33	FOS
Human.IDV33	ZFP36
Human.IDV33	NR4A1
Human.IDV33	EGR1
Human.IDV33	IFI44L
Human.IDV33	RASD1
Human.IDV33	DUSP1
Human.IDV33	HELZ2
Human.IDV33	DUSP5
Human.IDV33	TRMT44
Human.IDV33	EPSTI1
Human.IDV33	ZNF154
Porcine.IDV33	TEX14
Porcine.IDV33	OAS1
Porcine.IDV33	IRAK3
Porcine.IDV33	C9orf135
Bovine.IDV33..Human.IDV33	MX2
Bovine.IDV33..Porcine.IDV33	ZBP1
Bovine.IDV33..Human.IDV33..Porcine.IDV33	RSAD2
Bovine.IDV33..Human.IDV33..Porcine.IDV33	CXCL10

## Sheet: DEGs_IDV_37
species	hgnc_symbol
Bovine.IDV37	ENSBTAG00000053806
Bovine.IDV37	GBP2
Bovine.IDV37	IFIT3
Bovine.IDV37	ENSBTAG00000045588
Bovine.IDV37	ENSBTAG00000046015
Bovine.IDV37	TMEM140
Bovine.IDV37	HSH2D
Bovine.IDV37	HMOX1
Bovine.IDV37	ABHD1
Bovine.IDV37	ATP8B4
Bovine.IDV37	OAS1Z
Bovine.IDV37	BATF2
Bovine.IDV37	PLAC8B
Bovine.IDV37	RTP4
Bovine.IDV37	GBP5
Bovine.IDV37	LAYN
Bovine.IDV37	ENSBTAG00000001143
Bovine.IDV37	TIFA
Bovine.IDV37	OAS1Y
Bovine.IDV37	C2
Bovine.IDV37	UBA7
Bovine.IDV37	ENSBTAG00000038536
Bovine.IDV37	CPXM2
Bovine.IDV37	ANO3
Bovine.IDV37	ANKRD13B
Bovine.IDV37	STAT2
Bovine.IDV37	IDO1
Bovine.IDV37	WARS1
Bovine.IDV37	OAS1X
Bovine.IDV37	ENSBTAG00000038619
Bovine.IDV37	CNP
Bovine.IDV37	XAF1
Bovine.IDV37	TRANK1
Bovine.IDV37	ENSBTAG00000017670
Bovine.IDV37	IFITM1
Bovine.IDV37	ENSBTAG00000022489
Bovine.IDV37	DDX58
Bovine.IDV37	SP110
Bovine.IDV37	PPA1
Bovine.IDV37	C1H3orf38
Bovine.IDV37	C1R
Bovine.IDV37	COL4A1
Bovine.IDV37	TNFSF13B
Bovine.IDV37	TRIM38
Bovine.IDV37	TREX1
Bovine.IDV37	ENSBTAG00000009664
Bovine.IDV37	ANKRD45
Bovine.IDV37	ISG20
Bovine.IDV37	PNPT1
Bovine.IDV37	CDKN2AIP
Bovine.IDV37	ZNFX1
Bovine.IDV37	OSBP
Bovine.IDV37	RAB8B
Bovine.IDV37	UFSP2
Bovine.IDV37	TDP1
Bovine.IDV37	ISG12(B)
Bovine.IDV37	SP140L
Bovine.IDV37	FAM111B
Bovine.IDV37	C3H1orf54
Bovine.IDV37	SMAD3
Bovine.IDV37	TMEM106A
Bovine.IDV37	TPM2
Bovine.IDV37	LY6E
Human.IDV37	FOS
Human.IDV37	NR4A2
Human.IDV37	DUSP5
Human.IDV37	TRIB1
Human.IDV37	RASD1
Human.IDV37	ZFP36
Human.IDV37	EGR1
Human.IDV37	SIK1B
Human.IDV37	ZKSCAN2
Human.IDV37	PLEKHG4
Human.IDV37	IFI27
Porcine.IDV37	ENSSSCG00000004082
Porcine.IDV37	TTC12
Porcine.IDV37	OAS1
Porcine.IDV37	CMPK2
Porcine.IDV37	CDHR3
Porcine.IDV37	FHAD1
Porcine.IDV37	MSMB
Porcine.IDV37	DDX60
Porcine.IDV37	CFAP73
Porcine.IDV37	FBXO39
Porcine.IDV37	FILIP1
Porcine.IDV37	DNAH5
Porcine.IDV37	MOK
Porcine.IDV37	ZMYND12
Porcine.IDV37	DNAAF4
Porcine.IDV37	PPIL6
Porcine.IDV37	DNAH7
Porcine.IDV37	CXCL11
Porcine.IDV37	UBXN10
Porcine.IDV37	TSPAN19
Porcine.IDV37	VWA3B
Porcine.IDV37	HERC6
Porcine.IDV37	ZSWIM2
Porcine.IDV37	BMX
Porcine.IDV37	FBLN7
Porcine.IDV37	SPAG6
Porcine.IDV37	ENPP2
Porcine.IDV37	OAS2
Porcine.IDV37	SNTN
Porcine.IDV37	ENSSSCG00000017754
Porcine.IDV37	ANKRD42
Porcine.IDV37	C1orf189
Porcine.IDV37	BST2
Porcine.IDV37	DNAAF11
Porcine.IDV37	ODAD2
Porcine.IDV37	DTHD1
Porcine.IDV37	CD86
Porcine.IDV37	ANKFN1
Porcine.IDV37	ENSSSCG00000000967
Porcine.IDV37	ZBBX
Porcine.IDV37	ENSSSCG00000043977
Porcine.IDV37	FAM166B
Porcine.IDV37	PIH1D2
Porcine.IDV37	AK7
Porcine.IDV37	DYNLT4
Porcine.IDV37	DSC2
Porcine.IDV37	ENSSSCG00000000983
Porcine.IDV37	ENSSSCG00000009240
Porcine.IDV37	ENSSSCG00000034802
Porcine.IDV37	CFAP43
Porcine.IDV37	C5orf49
Porcine.IDV37	CFAP126
Porcine.IDV37	TEX14
Porcine.IDV37	LGALS3BP
Porcine.IDV37	AK8
Porcine.IDV37	C1orf87
Porcine.IDV37	CDKL2
Porcine.IDV37	WDR38
Porcine.IDV37	TTC21A
Porcine.IDV37	ENSSSCG00000024973
Porcine.IDV37	F11
Porcine.IDV37	CCDC78
Porcine.IDV37	FAM229B
Porcine.IDV37	ENSSSCG00000017146
Porcine.IDV37	ENO4
Porcine.IDV37	HPSE
Porcine.IDV37	SPEF2
Porcine.IDV37	CCDC113
Porcine.IDV37	RGS22
Porcine.IDV37	RIBC2
Porcine.IDV37	LRRIQ1
Porcine.IDV37	ETV7
Porcine.IDV37	PRR29
Porcine.IDV37	LMNTD1
Porcine.IDV37	SLFN11
Porcine.IDV37	CD24
Porcine.IDV37	MDH1B
Porcine.IDV37	MMP28
Porcine.IDV37	LRRC71
Porcine.IDV37	APOBEC4
Porcine.IDV37	CERKL
Porcine.IDV37	ENSSSCG00000032076
Porcine.IDV37	CORO1A
Porcine.IDV37	MSRB2
Porcine.IDV37	ENSSSCG00000030408
Porcine.IDV37	CCDC33
Porcine.IDV37	SPA17
Porcine.IDV37	CFAP44
Porcine.IDV37	GPRL15
Porcine.IDV37	NEK11
Porcine.IDV37	SAMD9
Porcine.IDV37	ENSSSCG00000017814
Porcine.IDV37	CCDC146
Porcine.IDV37	TRIM22
Porcine.IDV37	FAM81B
Porcine.IDV37	TNFRSF1B
Porcine.IDV37	CCDC170
Porcine.IDV37	WIPF3
Porcine.IDV37	FLACC1
Porcine.IDV37	ZNF385D
Porcine.IDV37	ENSSSCG00000028786
Porcine.IDV37	RASL11A
Porcine.IDV37	ENDOV
Porcine.IDV37	SETX
Porcine.IDV37	FAM216B
Porcine.IDV37	MYCBPAP
Porcine.IDV37	DPEP2
Porcine.IDV37	PACRG
Porcine.IDV37	BBOF1
Porcine.IDV37	KIAA2012
Porcine.IDV37	HOATZ
Porcine.IDV37	VWA3A
Porcine.IDV37	ENSSSCG00000043778
Porcine.IDV37	PSMB9
Porcine.IDV37	MORN3
Porcine.IDV37	DNAI1
Porcine.IDV37	CCDC153
Porcine.IDV37	DPF1
Porcine.IDV37	ENSSSCG00000039706
Porcine.IDV37	ARMC3
Porcine.IDV37	ACSM3
Porcine.IDV37	FAM161A
Porcine.IDV37	ENSSSCG00000014672
Porcine.IDV37	FAM166C
Porcine.IDV37	CEP126
Porcine.IDV37	IDO2
Porcine.IDV37	ENSSSCG00000030801
Porcine.IDV37	RSPH14
Porcine.IDV37	DNAH1
Porcine.IDV37	POLN
Porcine.IDV37	ENSSSCG00000001341
Porcine.IDV37	MAPK10
Porcine.IDV37	ENSSSCG00000047468
Porcine.IDV37	DNAH9
Porcine.IDV37	NLRC5
Porcine.IDV37	DCDC2B
Porcine.IDV37	TMEM212
Porcine.IDV37	DNAI4
Porcine.IDV37	CFAP65
Porcine.IDV37	SPATA6L
Porcine.IDV37	HES4
Porcine.IDV37	SLCO1A2
Porcine.IDV37	ENSSSCG00000028717
Porcine.IDV37	C20orf85
Porcine.IDV37	ZNF383
Porcine.IDV37	CFAP46
Porcine.IDV37	ENSSSCG00000014565
Porcine.IDV37	NSUN7
Porcine.IDV37	ENSSSCG00000005529
Porcine.IDV37	NME9
Porcine.IDV37	LRRC34
Porcine.IDV37	CIBAR2
Porcine.IDV37	DNAI3
Porcine.IDV37	KLHL13
Porcine.IDV37	TCTE1
Porcine.IDV37	CD274
Porcine.IDV37	NEURL1
Porcine.IDV37	ARHGAP28
Porcine.IDV37	ROPN1L
Porcine.IDV37	ENSSSCG00000033533
Porcine.IDV37	C9orf135
Porcine.IDV37	FBXO15
Porcine.IDV37	SPATA18
Porcine.IDV37	C4orf47
Porcine.IDV37	DTX3L
Porcine.IDV37	RND1
Porcine.IDV37	FAM183A
Porcine.IDV37	ADAR
Porcine.IDV37	PODNL1
Porcine.IDV37	STK33
Porcine.IDV37	ANKRD66
Porcine.IDV37	CFAP77
Porcine.IDV37	ADGRG7
Porcine.IDV37	ZNF488
Porcine.IDV37	SRCIN1
Porcine.IDV37	WDR72
Porcine.IDV37	ERAP2
Porcine.IDV37	CD164L2
Porcine.IDV37	SESN2
Porcine.IDV37	ENSSSCG00000016365
Porcine.IDV37	ENSSSCG00000004017
Porcine.IDV37	ENSSSCG00000032436
Porcine.IDV37	PLA2R1
Porcine.IDV37	ENSSSCG00000016263
Porcine.IDV37	PSMB8
Porcine.IDV37	C9orf24
Porcine.IDV37	PPP1R42
Porcine.IDV37	FSIP1
Porcine.IDV37	ENSSSCG00000000148
Porcine.IDV37	MACROD2
Porcine.IDV37	DYNC2H1
Porcine.IDV37	GXYLT2
Porcine.IDV37	LDLRAD1
Porcine.IDV37	CASP1
Porcine.IDV37	DNAAF6
Porcine.IDV37	IRF9
Porcine.IDV37	ENSSSCG00000004302
Porcine.IDV37	DZIP1L
Porcine.IDV37	NAT8L
Porcine.IDV37	SYNPO
Porcine.IDV37	ECT2L
Porcine.IDV37	UNC45B
Bovine.IDV37..Porcine.IDV37	MX2
Bovine.IDV37..Porcine.IDV37	RSAD2
Bovine.IDV37..Porcine.IDV37	USP18
Bovine.IDV37..Porcine.IDV37	FOXS1
Bovine.IDV37..Porcine.IDV37	MX1
Bovine.IDV37..Porcine.IDV37	ISG15
Bovine.IDV37..Porcine.IDV37	ZBP1
Bovine.IDV37..Porcine.IDV37	TAP1
Bovine.IDV37..Porcine.IDV37	IFI6
Bovine.IDV37..Porcine.IDV37	HERC5
Bovine.IDV37..Porcine.IDV37	IFIT2
Bovine.IDV37..Porcine.IDV37	DHX58
Bovine.IDV37..Porcine.IDV37	STAT1
Bovine.IDV37..Porcine.IDV37	EPSTI1
Bovine.IDV37..Porcine.IDV37	PARP14
Bovine.IDV37..Porcine.IDV37	IFIH1
Bovine.IDV37..Porcine.IDV37	UBE2L6
Bovine.IDV37..Porcine.IDV37	IFI44
Bovine.IDV37..Porcine.IDV37	PARP12
Bovine.IDV37..Porcine.IDV37	IFIT5
Bovine.IDV37..Porcine.IDV37	EIF2AK2
Bovine.IDV37..Porcine.IDV37	PLEKHA4
Bovine.IDV37..Porcine.IDV37	PARP9
Bovine.IDV37..Porcine.IDV37	IRF7
Human.IDV37..Porcine.IDV37	NR4A1
Human.IDV37..Porcine.IDV37	ATF3
Human.IDV37..Porcine.IDV37	OASL
Human.IDV37..Porcine.IDV37	FOSB
Bovine.IDV37..Human.IDV37..Porcine.IDV37	IFIT1
Bovine.IDV37..Human.IDV37..Porcine.IDV37	CXCL10
Bovine.IDV37..Human.IDV37..Porcine.IDV37	IFI44L
