# Supplementary material for: Time-resolved characterization of the innate immune response in the respiratory epithelium of human, porcine, and bovine during influenza virus infection
Source: Front Immunol. 2022 Aug 19;13:970325. doi: 10.3389/fimmu.2022.970325 (PMC9437644; doi:10.3389/fimmu.2022.970325)
Supplement: Supplementary Table S3 — DE genes identified during global analysis during both ICV and IDV infection in human, porcine, and bovine AEC cultures (FC ≥ 1.5, FDR ≤ 0.05). [file Table_3.xlsx]

## Sheet: Venn_human_DEGs
species	hgnc_symbol
IDV_vs_Mock_33	DUSP1
IDV_vs_Mock_33	TRMT44
IDV_vs_Mock_33	ZNF154
ICV_vs_Mock_37	MX1
ICV_vs_Mock_37	ISG15
ICV_vs_Mock_37	THEMIS2
ICV_vs_Mock_37	OAS2
ICV_vs_Mock_37	IFIT3
ICV_vs_Mock_37	HSH2D
ICV_vs_Mock_37	CMPK2
ICV_vs_Mock_37	IFI6
ICV_vs_Mock_37	XAF1
ICV_vs_Mock_37	OAS3
ICV_vs_Mock_37	IFI44
ICV_vs_Mock_37	HERC5
ICV_vs_Mock_37	OAS1
ICV_vs_Mock_37	HERC6
ICV_vs_Mock_37	DDX60L
ICV_vs_Mock_37	IFIT2
ICV_vs_Mock_37	CCL5
ICV_vs_Mock_37	PARP10
ICV_vs_Mock_37	DDX60
IDV_vs_Mock_37	NR4A2
IDV_vs_Mock_37	TRIB1
IDV_vs_Mock_37	ATF3
IDV_vs_Mock_37	SIK1B
IDV_vs_Mock_37	ZKSCAN2
IDV_vs_Mock_37	PLEKHG4
IDV_vs_Mock_33..ICV_vs_Mock_37	RSAD2
IDV_vs_Mock_33..ICV_vs_Mock_37	HELZ2
IDV_vs_Mock_33..ICV_vs_Mock_37	EPSTI1
IDV_vs_Mock_33..ICV_vs_Mock_37	MX2
IDV_vs_Mock_33..IDV_vs_Mock_37	ZFP36
IDV_vs_Mock_33..IDV_vs_Mock_37	RASD1
IDV_vs_Mock_33..IDV_vs_Mock_37	DUSP5
ICV_vs_Mock_37..IDV_vs_Mock_37	OASL
ICV_vs_Mock_37..IDV_vs_Mock_37	IFI27
ICV_vs_Mock_37..IDV_vs_Mock_37	IFIT1
ICV_vs_Mock_37..IDV_vs_Mock_37	FOSB
IDV_vs_Mock_33..ICV_vs_Mock_37..IDV_vs_Mock_37	FOS
IDV_vs_Mock_33..ICV_vs_Mock_37..IDV_vs_Mock_37	NR4A1
IDV_vs_Mock_33..ICV_vs_Mock_37..IDV_vs_Mock_37	EGR1
IDV_vs_Mock_33..ICV_vs_Mock_37..IDV_vs_Mock_37	IFI44L
IDV_vs_Mock_33..ICV_vs_Mock_37..IDV_vs_Mock_37	CXCL10

## Sheet: Venn_porcine_DEGs
species	hgnc_symbol
ICV_vs_Mock_33	SLCO2A1
ICV_vs_Mock_33	FSTL1
ICV_vs_Mock_33	NFKBIE
ICV_vs_Mock_33	RNF19A
ICV_vs_Mock_33	CLIP1
ICV_vs_Mock_33	ARL13B
ICV_vs_Mock_33	CCDC22
ICV_vs_Mock_33	SLC6A9
ICV_vs_Mock_33	IFT22
ICV_vs_Mock_33	CBLL1
ICV_vs_Mock_33	PPP4R4
ICV_vs_Mock_33	TCHHL1
ICV_vs_Mock_33	FRAT2
ICV_vs_Mock_33	ATXN7L1
ICV_vs_Mock_33	RGS21
ICV_vs_Mock_33	ZBTB5
ICV_vs_Mock_33	PTAFR
ICV_vs_Mock_33	ZC3H12A
ICV_vs_Mock_33	DUSP29
ICV_vs_Mock_33	AMCF-II
ICV_vs_Mock_33	MTMR8
ICV_vs_Mock_33	IGF2BP2
ICV_vs_Mock_33	TUBB4B
ICV_vs_Mock_33	RASGEF1B
ICV_vs_Mock_33	TENT5A
ICV_vs_Mock_33	LYL1
ICV_vs_Mock_33	ENSSSCG00000039144
ICV_vs_Mock_33	CLMN
ICV_vs_Mock_33	ENSSSCG00000017963
ICV_vs_Mock_33	TSPAN9
ICV_vs_Mock_33	ADA
ICV_vs_Mock_33	EDN1
ICV_vs_Mock_33	RLF
ICV_vs_Mock_33	EMP3
ICV_vs_Mock_33	GADD45B
ICV_vs_Mock_33	HK3
ICV_vs_Mock_33	SH2B3
ICV_vs_Mock_33	ENSSSCG00000038679
ICV_vs_Mock_33	ABCD4
ICV_vs_Mock_33	IDO1
ICV_vs_Mock_33	ZNF658
ICV_vs_Mock_33	ZC3H12C
IDV_vs_Mock_33	IRAK3
ICV_vs_Mock_37	GLB1L2
ICV_vs_Mock_37	PROM1
ICV_vs_Mock_37	ID3
ICV_vs_Mock_37	CFP
ICV_vs_Mock_37	QPCT
ICV_vs_Mock_37	CXXC5
ICV_vs_Mock_37	GPRC5C
ICV_vs_Mock_37	CGNL1
ICV_vs_Mock_37	MTO1
ICV_vs_Mock_37	ENSSSCG00000011892
ICV_vs_Mock_37	ENSSSCG00000037142
ICV_vs_Mock_37	DRC7
ICV_vs_Mock_37	TCIRG1
ICV_vs_Mock_37	DYNC2I2
ICV_vs_Mock_37	MAL
ICV_vs_Mock_37	PSME2
ICV_vs_Mock_37	ENSSSCG00000002003
ICV_vs_Mock_37	SERPING1
ICV_vs_Mock_37	SEMA3A
ICV_vs_Mock_37	AP1M1
ICV_vs_Mock_37	DNALI1
ICV_vs_Mock_37	UBXN11
ICV_vs_Mock_37	MAPK15
ICV_vs_Mock_37	IFT46
ICV_vs_Mock_37	CP
ICV_vs_Mock_37	ZCCHC2
ICV_vs_Mock_37	ANXA1
ICV_vs_Mock_37	PLK2
ICV_vs_Mock_37	SLC16A2
ICV_vs_Mock_37	APOBEC1
ICV_vs_Mock_37	ENSSSCG00000003079
ICV_vs_Mock_37	ENSSSCG00000024791
ICV_vs_Mock_37	ENSSSCG00000005241
ICV_vs_Mock_37	SPATA6
ICV_vs_Mock_37	PPARG
ICV_vs_Mock_37	RND3
ICV_vs_Mock_37	KRT20
ICV_vs_Mock_37	SPAG16
ICV_vs_Mock_37	GZMH
ICV_vs_Mock_37	EMP1
ICV_vs_Mock_37	MORN2
ICV_vs_Mock_37	PRDX6
ICV_vs_Mock_37	ENSSSCG00000051054
ICV_vs_Mock_37	GALNT18
ICV_vs_Mock_37	AVPI1
ICV_vs_Mock_37	OGFOD1
ICV_vs_Mock_37	GDF15
ICV_vs_Mock_37	ENSSSCG00000040253
ICV_vs_Mock_37	DNAJA4
ICV_vs_Mock_37	HES6
ICV_vs_Mock_37	ASS1
ICV_vs_Mock_37	SLC29A4
ICV_vs_Mock_37	MYCBP2
ICV_vs_Mock_37	ENSSSCG00000006324
ICV_vs_Mock_37	KCNRG
ICV_vs_Mock_37	CETN2
ICV_vs_Mock_37	ZC3HAV1
ICV_vs_Mock_37	HDAC11
ICV_vs_Mock_37	GAS2L2
ICV_vs_Mock_37	ENSSSCG00000029752
ICV_vs_Mock_37	NOXO1
ICV_vs_Mock_37	ENSSSCG00000008686
ICV_vs_Mock_37	CFAP221
ICV_vs_Mock_37	TMEM107
ICV_vs_Mock_37	DUSP5
ICV_vs_Mock_37	ITSN1
ICV_vs_Mock_37	TIMP4
ICV_vs_Mock_37	HBEGF
ICV_vs_Mock_37	UNC93B1
ICV_vs_Mock_37	CFAP70
ICV_vs_Mock_37	DDIAS
ICV_vs_Mock_37	GRK3
ICV_vs_Mock_37	ZBTB22
ICV_vs_Mock_37	TMEM231
ICV_vs_Mock_37	STN1
ICV_vs_Mock_37	PORCN
ICV_vs_Mock_37	INPP1
ICV_vs_Mock_37	PSMA6
ICV_vs_Mock_37	PTPRZ1
ICV_vs_Mock_37	GINS3
ICV_vs_Mock_37	CFAP161
ICV_vs_Mock_37	PRR5L
ICV_vs_Mock_37	ADCY4
ICV_vs_Mock_37	ENSSSCG00000039582
ICV_vs_Mock_37	ARMH4
ICV_vs_Mock_37	DBP
ICV_vs_Mock_37	ENSSSCG00000025060
ICV_vs_Mock_37	EFHC1
ICV_vs_Mock_37	TRIM25
ICV_vs_Mock_37	KIF20B
ICV_vs_Mock_37	CD40
ICV_vs_Mock_37	CFAP58
ICV_vs_Mock_37	F2R
ICV_vs_Mock_37	CLHC1
ICV_vs_Mock_37	SLC25A23
ICV_vs_Mock_37	ZFAND2A
ICV_vs_Mock_37	ILRUN
ICV_vs_Mock_37	CCDC175
ICV_vs_Mock_37	KLHDC9
ICV_vs_Mock_37	SPHKAP
ICV_vs_Mock_37	ACBD3
ICV_vs_Mock_37	ATP10B
ICV_vs_Mock_37	HSDL1
ICV_vs_Mock_37	TRAFD1
ICV_vs_Mock_37	ENSSSCG00000017920
ICV_vs_Mock_37	PRSS23
ICV_vs_Mock_37	DYNLRB2
ICV_vs_Mock_37	GPR83
ICV_vs_Mock_37	CRIP2
ICV_vs_Mock_37	TPPP3
ICV_vs_Mock_37	CFAP52
ICV_vs_Mock_37	RFX5
ICV_vs_Mock_37	BAG2
ICV_vs_Mock_37	CHST9
ICV_vs_Mock_37	LSM3
ICV_vs_Mock_37	XPO7
ICV_vs_Mock_37	ATG4A
ICV_vs_Mock_37	CMTM8
ICV_vs_Mock_37	NMI
ICV_vs_Mock_37	RGS4
ICV_vs_Mock_37	TSNAXIP1
ICV_vs_Mock_37	CYTB
ICV_vs_Mock_37	SCEL
ICV_vs_Mock_37	ATAD1
ICV_vs_Mock_37	EFCAB12
ICV_vs_Mock_37	ND4
ICV_vs_Mock_37	RYR2
ICV_vs_Mock_37	NBEA
ICV_vs_Mock_37	IQCA1
ICV_vs_Mock_37	TNFSF9
ICV_vs_Mock_37	ENSSSCG00000030183
ICV_vs_Mock_37	IQCH
ICV_vs_Mock_37	DZANK1
ICV_vs_Mock_37	FANK1
ICV_vs_Mock_37	ERC2
ICV_vs_Mock_37	TSPAN5
ICV_vs_Mock_37	IFI30
ICV_vs_Mock_37	ST8SIA4
ICV_vs_Mock_37	PANX1
ICV_vs_Mock_37	ICAM1
ICV_vs_Mock_37	NBN
ICV_vs_Mock_37	B3GNT4
ICV_vs_Mock_37	C9orf116
ICV_vs_Mock_37	ENSSSCG00000031661
ICV_vs_Mock_37	HLA-DRA
ICV_vs_Mock_37	CNIH4
ICV_vs_Mock_37	ANKRD37
ICV_vs_Mock_37	CBR3
ICV_vs_Mock_37	GPRC5A
ICV_vs_Mock_37	LRRC51
ICV_vs_Mock_37	LIPH
ICV_vs_Mock_37	SMTNL2
ICV_vs_Mock_37	LRRC74B
ICV_vs_Mock_37	SAXO2
ICV_vs_Mock_37	DYNC2LI1
ICV_vs_Mock_37	ASGR2
ICV_vs_Mock_37	ENSSSCG00000026564
ICV_vs_Mock_37	PHC3
ICV_vs_Mock_37	UMPS
ICV_vs_Mock_37	EXOC3L4
ICV_vs_Mock_37	CDHR1
ICV_vs_Mock_37	ENSSSCG00000033807
ICV_vs_Mock_37	KIF9
ICV_vs_Mock_37	ENSSSCG00000003839
ICV_vs_Mock_37	SNX6
ICV_vs_Mock_37	ENSSSCG00000004410
ICV_vs_Mock_37	UPK2
ICV_vs_Mock_37	UBE2U
ICV_vs_Mock_37	SEMA3D
ICV_vs_Mock_37	RHEBL1
ICV_vs_Mock_37	IFT172
ICV_vs_Mock_37	RPGRIP1L
ICV_vs_Mock_37	SLA-DMB
ICV_vs_Mock_37	CACHD1
ICV_vs_Mock_37	TRIM47
ICV_vs_Mock_37	ASAP3
ICV_vs_Mock_37	TEX30
ICV_vs_Mock_37	TMEM123
ICV_vs_Mock_37	NRP2
ICV_vs_Mock_37	MYC
ICV_vs_Mock_37	IFT140
ICV_vs_Mock_37	C22orf23
ICV_vs_Mock_37	STX11
ICV_vs_Mock_37	TNIP3
ICV_vs_Mock_37	FAM111A
ICV_vs_Mock_37	BID
ICV_vs_Mock_37	ENSSSCG00000040193
ICV_vs_Mock_37	MYLK
ICV_vs_Mock_37	CNGA1
ICV_vs_Mock_37	TTC1
ICV_vs_Mock_37	GPNMB
ICV_vs_Mock_37	CCDC6
ICV_vs_Mock_37	PNPLA7
ICV_vs_Mock_37	FBXO36
ICV_vs_Mock_37	LRRC46
ICV_vs_Mock_37	ZMYND10
ICV_vs_Mock_37	CENPU
ICV_vs_Mock_37	CCDC160
ICV_vs_Mock_37	BIRC3
ICV_vs_Mock_37	B3GALT2
ICV_vs_Mock_37	TLE4
ICV_vs_Mock_37	WAS
ICV_vs_Mock_37	KPNA5
ICV_vs_Mock_37	MCM5
ICV_vs_Mock_37	CAPS2
ICV_vs_Mock_37	TPPP
ICV_vs_Mock_37	TRIM14
ICV_vs_Mock_37	NEURL3
ICV_vs_Mock_37	ENTPD7
ICV_vs_Mock_37	ARL10
ICV_vs_Mock_37	ID1
ICV_vs_Mock_37	NALCN
ICV_vs_Mock_37	KNDC1
ICV_vs_Mock_37	RASGRP1
ICV_vs_Mock_37	CFAP99
ICV_vs_Mock_37	WDR76
ICV_vs_Mock_37	AGBL5
ICV_vs_Mock_37	TNNI2
ICV_vs_Mock_37	SLC8A3
ICV_vs_Mock_37	SPATA4
ICV_vs_Mock_37	C1orf115
ICV_vs_Mock_37	ENSSSCG00000026529
ICV_vs_Mock_37	COL21A1
ICV_vs_Mock_37	ENSSSCG00000007421
ICV_vs_Mock_37	CHRNA9
ICV_vs_Mock_37	PSMF1
ICV_vs_Mock_37	S100A12
ICV_vs_Mock_37	EFCAB7
ICV_vs_Mock_37	MLC1
ICV_vs_Mock_37	TTC9
ICV_vs_Mock_37	LGALS4
ICV_vs_Mock_37	RLN3
ICV_vs_Mock_37	FAXDC2
ICV_vs_Mock_37	ENSSSCG00000020872
ICV_vs_Mock_37	SLC27A2
ICV_vs_Mock_37	GALNT5
ICV_vs_Mock_37	DCDC1
ICV_vs_Mock_37	C2
ICV_vs_Mock_37	LAMA4
ICV_vs_Mock_37	MAP3K6
ICV_vs_Mock_37	ENSSSCG00000023156
ICV_vs_Mock_37	SDC2
ICV_vs_Mock_37	ENSSSCG00000015491
ICV_vs_Mock_37	CCN3
ICV_vs_Mock_37	TONSL
ICV_vs_Mock_37	CLDN8
ICV_vs_Mock_37	UBD
ICV_vs_Mock_37	IPO13
ICV_vs_Mock_37	PENK
ICV_vs_Mock_37	ENSSSCG00000036516
ICV_vs_Mock_37	ENSSSCG00000004170
ICV_vs_Mock_37	ST3GAL4
ICV_vs_Mock_37	ENSSSCG00000003521
ICV_vs_Mock_37	MAP1A
ICV_vs_Mock_37	HS3ST6
ICV_vs_Mock_37	EEPD1
ICV_vs_Mock_37	FAM111B
ICV_vs_Mock_37	SORCS2
ICV_vs_Mock_37	LY6D
ICV_vs_Mock_37	ENSSSCG00000014805
ICV_vs_Mock_37	ACSBG1
ICV_vs_Mock_37	ND3
ICV_vs_Mock_37	FILIP1L
ICV_vs_Mock_37	AKAP6
ICV_vs_Mock_37	CA8
ICV_vs_Mock_37	ASAH1
ICV_vs_Mock_37	CDKL5
ICV_vs_Mock_37	RIPOR3
ICV_vs_Mock_37	PPCDC
ICV_vs_Mock_37	PLK3
ICV_vs_Mock_37	CTSL
ICV_vs_Mock_37	TAF4B
ICV_vs_Mock_37	SPACA9
ICV_vs_Mock_37	EPN3
ICV_vs_Mock_37	SLCO4A1
ICV_vs_Mock_37	SYDE2
ICV_vs_Mock_37	LRRC10B
ICV_vs_Mock_37	BAMBI
ICV_vs_Mock_37	DAPP1
ICV_vs_Mock_37	SMO
ICV_vs_Mock_37	AKNA
ICV_vs_Mock_37	LYAR
ICV_vs_Mock_37	ST8SIA1
ICV_vs_Mock_37	ENOSF1
ICV_vs_Mock_37	CWF19L2
ICV_vs_Mock_37	SLC24A1
ICV_vs_Mock_37	EDAR
ICV_vs_Mock_37	CER1
ICV_vs_Mock_37	SELENBP1
ICV_vs_Mock_37	SHLD2
ICV_vs_Mock_37	ENPEP
ICV_vs_Mock_37	CEL
ICV_vs_Mock_37	THY1
ICV_vs_Mock_37	CATIP
ICV_vs_Mock_37	MAFF
ICV_vs_Mock_37	CCDC40
ICV_vs_Mock_37	ENSSSCG00000007493
ICV_vs_Mock_37	DNAH10
ICV_vs_Mock_37	FRMPD2
ICV_vs_Mock_37	ATAD5
ICV_vs_Mock_37	PRDM1
ICV_vs_Mock_37	UNC5C
ICV_vs_Mock_37	SLC41A1
ICV_vs_Mock_37	PDGFD
ICV_vs_Mock_37	PKD2L1
ICV_vs_Mock_37	IRF8
ICV_vs_Mock_37	IKBKE
ICV_vs_Mock_37	CFAP61
ICV_vs_Mock_37	CLRN3
ICV_vs_Mock_37	RAMP2
ICV_vs_Mock_37	DBN1
ICV_vs_Mock_37	COL6A1
ICV_vs_Mock_37	SLC37A2
ICV_vs_Mock_37	CACNB1
ICV_vs_Mock_37	CCN6
ICV_vs_Mock_37	FOXE1
ICV_vs_Mock_37	LDLRAD4
ICV_vs_Mock_37	TGM5
ICV_vs_Mock_37	ENSSSCG00000002400
ICV_vs_Mock_37	CLMP
ICV_vs_Mock_37	DNAI2
ICV_vs_Mock_37	MIS18A
ICV_vs_Mock_37	CLEC7A
ICV_vs_Mock_37	NOTCH4
ICV_vs_Mock_37	CEP72
ICV_vs_Mock_37	GCNT3
ICV_vs_Mock_37	ENSSSCG00000028691
ICV_vs_Mock_37	IQCK
ICV_vs_Mock_37	ENSSSCG00000032469
ICV_vs_Mock_37	PSMA5
ICV_vs_Mock_37	NEK5
ICV_vs_Mock_37	ENSSSCG00000033739
ICV_vs_Mock_37	CCDC89
ICV_vs_Mock_37	STING1
ICV_vs_Mock_37	FBXO17
ICV_vs_Mock_37	NYAP1
ICV_vs_Mock_37	S100A8
ICV_vs_Mock_37	PLPPR3
ICV_vs_Mock_37	SOWAHA
ICV_vs_Mock_37	TPMT
ICV_vs_Mock_37	ACADL
ICV_vs_Mock_37	TNFAIP8L1
ICV_vs_Mock_37	PTPRB
ICV_vs_Mock_37	HS1BP3
ICV_vs_Mock_37	CEP44
ICV_vs_Mock_37	TTC29
ICV_vs_Mock_37	ATAD2
ICV_vs_Mock_37	C2orf73
ICV_vs_Mock_37	FOSL1
ICV_vs_Mock_37	DLEC1
ICV_vs_Mock_37	KCNN2
ICV_vs_Mock_37	ENSSSCG00000021815
ICV_vs_Mock_37	EML1
ICV_vs_Mock_37	AFAP1L1
ICV_vs_Mock_37	DEPTOR
ICV_vs_Mock_37	MAGIX
ICV_vs_Mock_37	SCNN1G
ICV_vs_Mock_37	LRRC27
ICV_vs_Mock_37	HFE
ICV_vs_Mock_37	FEZ1
ICV_vs_Mock_37	PGLYRP2
ICV_vs_Mock_37	SERPINB9
ICV_vs_Mock_37	PARP3
ICV_vs_Mock_37	GCSAM
ICV_vs_Mock_37	DNAAF1
ICV_vs_Mock_37	ANTXR2
ICV_vs_Mock_37	SNX11
ICV_vs_Mock_37	CSF3
ICV_vs_Mock_37	CACNG6
ICV_vs_Mock_37	INPP4B
ICV_vs_Mock_37	LYSMD1
ICV_vs_Mock_37	CFAP251
ICV_vs_Mock_37	CABCOCO1
ICV_vs_Mock_37	IL4I1
ICV_vs_Mock_37	DCLRE1B
ICV_vs_Mock_37	C7orf57
ICV_vs_Mock_37	ENSSSCG00000004081
ICV_vs_Mock_37	JAZF1
ICV_vs_Mock_37	MAX
ICV_vs_Mock_37	NHLRC3
ICV_vs_Mock_37	RSPH9
ICV_vs_Mock_37	HMMR
ICV_vs_Mock_37	MAP3K19
ICV_vs_Mock_37	CIP2A
ICV_vs_Mock_37	RTN2
ICV_vs_Mock_37	RHBDL3
ICV_vs_Mock_37	LY6G6C
ICV_vs_Mock_37	ENSSSCG00000050669
ICV_vs_Mock_37	MATN4
ICV_vs_Mock_37	XDH
ICV_vs_Mock_37	SLC39A2
ICV_vs_Mock_37	SLC40A1
ICV_vs_Mock_37	CAMK1G
ICV_vs_Mock_37	CHAC1
ICV_vs_Mock_37	LRRC49
ICV_vs_Mock_37	LRRC36
ICV_vs_Mock_37	TM7SF3
ICV_vs_Mock_37	SLC23A1
ICV_vs_Mock_37	SLC8A1
ICV_vs_Mock_37	RTKN2
ICV_vs_Mock_37	CD68
ICV_vs_Mock_37	EREG
ICV_vs_Mock_37	RFESD
ICV_vs_Mock_37	KCNMB4
ICV_vs_Mock_37	HAX1
ICV_vs_Mock_37	PHACTR3
ICV_vs_Mock_37	ACOD1
ICV_vs_Mock_37	ENSSSCG00000034284
ICV_vs_Mock_37	GIPR
ICV_vs_Mock_37	GNAL
ICV_vs_Mock_37	DAPK2
ICV_vs_Mock_37	NCMAP
ICV_vs_Mock_37	ZBED1
ICV_vs_Mock_37	KNTC1
ICV_vs_Mock_37	SLC25A14
ICV_vs_Mock_37	CCL8
ICV_vs_Mock_37	CHEK2
ICV_vs_Mock_37	B4GALNT4
ICV_vs_Mock_37	PRCP
ICV_vs_Mock_37	SLA-DMA
ICV_vs_Mock_37	MORN1
ICV_vs_Mock_37	AGBL4
ICV_vs_Mock_37	GPHB5
ICV_vs_Mock_37	STXBP1
ICV_vs_Mock_37	GTPBP2
ICV_vs_Mock_37	CD177
ICV_vs_Mock_37	RAD51AP1
ICV_vs_Mock_37	STK17A
ICV_vs_Mock_37	GATA6
ICV_vs_Mock_37	PSRC1
ICV_vs_Mock_37	GDF11
ICV_vs_Mock_37	TAT
ICV_vs_Mock_37	SLC25A19
ICV_vs_Mock_37	STEAP3
ICV_vs_Mock_37	ECM1
ICV_vs_Mock_37	SLC2A12
ICV_vs_Mock_37	NKX3-1
ICV_vs_Mock_37	SGCE
ICV_vs_Mock_37	BRCA1
ICV_vs_Mock_37	SHISAL2A
ICV_vs_Mock_37	ENSSSCG00000010106
ICV_vs_Mock_37	ENSSSCG00000000028
ICV_vs_Mock_37	TMEM106A
ICV_vs_Mock_37	FGFRL1
ICV_vs_Mock_37	LANCL3
ICV_vs_Mock_37	SLC16A12
ICV_vs_Mock_37	PAICS
ICV_vs_Mock_37	MMACHC
ICV_vs_Mock_37	LMO2
ICV_vs_Mock_37	MRAP2
ICV_vs_Mock_37	SYNGAP1
ICV_vs_Mock_37	HELLS
ICV_vs_Mock_37	USP37
ICV_vs_Mock_37	LRRK2
ICV_vs_Mock_37	ABLIM2
ICV_vs_Mock_37	KCNK2
ICV_vs_Mock_37	KLF12
ICV_vs_Mock_37	ENSSSCG00000035204
ICV_vs_Mock_37	A2ML1
ICV_vs_Mock_37	FRMPD1
ICV_vs_Mock_37	SLC13A2
ICV_vs_Mock_37	CTSO
ICV_vs_Mock_37	LAX1
ICV_vs_Mock_37	C4A
ICV_vs_Mock_37	C16orf46
ICV_vs_Mock_37	TMIGD1
ICV_vs_Mock_37	PSME1
ICV_vs_Mock_37	PHKA2
ICV_vs_Mock_37	ZNF570
ICV_vs_Mock_37	PAQR7
ICV_vs_Mock_37	PLA2G4A
ICV_vs_Mock_37	PCLAF
ICV_vs_Mock_37	ZGRF1
ICV_vs_Mock_37	ATG2B
ICV_vs_Mock_37	ENSSSCG00000002749
ICV_vs_Mock_37	NPW
ICV_vs_Mock_37	DHCR24
ICV_vs_Mock_37	SLC34A2
ICV_vs_Mock_37	ZPBP2
ICV_vs_Mock_37	SLC2A6
IDV_vs_Mock_37	BMX
IDV_vs_Mock_37	ANKRD42
IDV_vs_Mock_37	PIH1D2
IDV_vs_Mock_37	DSC2
IDV_vs_Mock_37	HPSE
IDV_vs_Mock_37	CCDC113
IDV_vs_Mock_37	RIBC2
IDV_vs_Mock_37	CD24
IDV_vs_Mock_37	CCDC33
IDV_vs_Mock_37	NR4A1
IDV_vs_Mock_37	ZNF385D
IDV_vs_Mock_37	ENSSSCG00000028786
IDV_vs_Mock_37	RASL11A
IDV_vs_Mock_37	HOATZ
IDV_vs_Mock_37	FAM161A
IDV_vs_Mock_37	FOSB
IDV_vs_Mock_37	SLCO1A2
IDV_vs_Mock_37	ZNF383
IDV_vs_Mock_37	NEURL1
IDV_vs_Mock_37	ARHGAP28
IDV_vs_Mock_37	ENSSSCG00000033533
IDV_vs_Mock_37	PODNL1
IDV_vs_Mock_37	CFAP77
IDV_vs_Mock_37	ADGRG7
IDV_vs_Mock_37	ZNF488
IDV_vs_Mock_37	SRCIN1
IDV_vs_Mock_37	WDR72
IDV_vs_Mock_37	CD164L2
IDV_vs_Mock_37	LDLRAD1
IDV_vs_Mock_37	DNAAF6
ICV_vs_Mock_33..ICV_vs_Mock_37	SOCS1
ICV_vs_Mock_33..ICV_vs_Mock_37	GBP2
ICV_vs_Mock_33..ICV_vs_Mock_37	GPR171
ICV_vs_Mock_33..ICV_vs_Mock_37	ZNFX1
ICV_vs_Mock_33..ICV_vs_Mock_37	GHSR
ICV_vs_Mock_33..ICV_vs_Mock_37	CCL2
ICV_vs_Mock_33..ICV_vs_Mock_37	SPIDR
ICV_vs_Mock_33..ICV_vs_Mock_37	PML
ICV_vs_Mock_33..ICV_vs_Mock_37	TMEM140
ICV_vs_Mock_33..ICV_vs_Mock_37	CGAS
ICV_vs_Mock_33..ICV_vs_Mock_37	OPTN
ICV_vs_Mock_33..ICV_vs_Mock_37	TNFSF13B
ICV_vs_Mock_33..ICV_vs_Mock_37	ISG20
ICV_vs_Mock_33..ICV_vs_Mock_37	TRIM21
ICV_vs_Mock_33..ICV_vs_Mock_37	CANT1
ICV_vs_Mock_33..ICV_vs_Mock_37	PPM1K
ICV_vs_Mock_33..ICV_vs_Mock_37	PHF11
ICV_vs_Mock_33..ICV_vs_Mock_37	BSPRY
ICV_vs_Mock_33..ICV_vs_Mock_37	TRANK1
ICV_vs_Mock_33..ICV_vs_Mock_37	NR4A3
ICV_vs_Mock_33..ICV_vs_Mock_37	REC8
ICV_vs_Mock_33..ICV_vs_Mock_37	ENSSSCG00000001516
ICV_vs_Mock_33..ICV_vs_Mock_37	IL6
ICV_vs_Mock_33..ICV_vs_Mock_37	NUPR1
ICV_vs_Mock_33..ICV_vs_Mock_37	ENSSSCG00000037735
ICV_vs_Mock_33..ICV_vs_Mock_37	SHFL
ICV_vs_Mock_33..ICV_vs_Mock_37	SMCHD1
ICV_vs_Mock_33..ICV_vs_Mock_37	SLITRK6
ICV_vs_Mock_33..ICV_vs_Mock_37	MFSD12
ICV_vs_Mock_33..ICV_vs_Mock_37	IFITM3
ICV_vs_Mock_33..ICV_vs_Mock_37	NT5C3A
ICV_vs_Mock_33..ICV_vs_Mock_37	ENSSSCG00000035185
ICV_vs_Mock_33..ICV_vs_Mock_37	SLC25A28
ICV_vs_Mock_33..ICV_vs_Mock_37	ENSSSCG00000033787
ICV_vs_Mock_33..ICV_vs_Mock_37	VWA5A
ICV_vs_Mock_33..ICV_vs_Mock_37	ENSSSCG00000014997
ICV_vs_Mock_33..ICV_vs_Mock_37	ENSSSCG00000025593
ICV_vs_Mock_33..ICV_vs_Mock_37	SP110
ICV_vs_Mock_33..ICV_vs_Mock_37	ARL5B
ICV_vs_Mock_33..ICV_vs_Mock_37	CEP152
ICV_vs_Mock_33..ICV_vs_Mock_37	ENSSSCG00000032591
ICV_vs_Mock_33..ICV_vs_Mock_37	PRRG1
ICV_vs_Mock_33..ICV_vs_Mock_37	C21orf91
ICV_vs_Mock_33..ICV_vs_Mock_37	KHNYN
ICV_vs_Mock_33..ICV_vs_Mock_37	CASP10
ICV_vs_Mock_33..ICV_vs_Mock_37	CNP
ICV_vs_Mock_33..ICV_vs_Mock_37	PLEKHA7
ICV_vs_Mock_33..ICV_vs_Mock_37	SNX10
ICV_vs_Mock_33..ICV_vs_Mock_37	WARS1
ICV_vs_Mock_33..ICV_vs_Mock_37	AKAP7
ICV_vs_Mock_33..ICV_vs_Mock_37	ENSSSCG00000009633
ICV_vs_Mock_33..ICV_vs_Mock_37	CHMP7
ICV_vs_Mock_33..ICV_vs_Mock_37	RSPH1
ICV_vs_Mock_33..ICV_vs_Mock_37	PXK
ICV_vs_Mock_33..ICV_vs_Mock_37	RNASEL
ICV_vs_Mock_33..ICV_vs_Mock_37	BATF2
ICV_vs_Mock_33..ICV_vs_Mock_37	B2M
ICV_vs_Mock_33..ICV_vs_Mock_37	PMAIP1
ICV_vs_Mock_33..ICV_vs_Mock_37	ENSSSCG00000001064
ICV_vs_Mock_33..ICV_vs_Mock_37	ENSSSCG00000004830
ICV_vs_Mock_33..ICV_vs_Mock_37	CBLN3
ICV_vs_Mock_33..ICV_vs_Mock_37	PDCL2
ICV_vs_Mock_33..ICV_vs_Mock_37	ENSSSCG00000016254
ICV_vs_Mock_33..ICV_vs_Mock_37	MFSD14B
ICV_vs_Mock_33..ICV_vs_Mock_37	ELF1
ICV_vs_Mock_33..ICV_vs_Mock_37	TTF2
ICV_vs_Mock_33..ICV_vs_Mock_37	PPA1
ICV_vs_Mock_33..ICV_vs_Mock_37	ASB13
ICV_vs_Mock_33..ICV_vs_Mock_37	PRRG4
ICV_vs_Mock_33..ICV_vs_Mock_37	C8orf89
ICV_vs_Mock_33..ICV_vs_Mock_37	OTX1
ICV_vs_Mock_33..ICV_vs_Mock_37	GNB4
ICV_vs_Mock_33..ICV_vs_Mock_37	GM2A
ICV_vs_Mock_33..ICV_vs_Mock_37	TMEM232
ICV_vs_Mock_33..ICV_vs_Mock_37	LRRC18
ICV_vs_Mock_33..ICV_vs_Mock_37	NXPE3
ICV_vs_Mock_33..ICV_vs_Mock_37	DAXX
ICV_vs_Mock_33..ICV_vs_Mock_37	OR6N2
ICV_vs_Mock_33..ICV_vs_Mock_37	CTSS
ICV_vs_Mock_33..ICV_vs_Mock_37	MACC1
ICV_vs_Mock_33..ICV_vs_Mock_37	APOH
ICV_vs_Mock_33..ICV_vs_Mock_37	IRF1
ICV_vs_Mock_33..ICV_vs_Mock_37	MXD1
ICV_vs_Mock_33..ICV_vs_Mock_37	CFAP299
ICV_vs_Mock_33..ICV_vs_Mock_37	C15orf48
ICV_vs_Mock_33..ICV_vs_Mock_37	SETDB2
ICV_vs_Mock_33..ICV_vs_Mock_37	GRHL3
ICV_vs_Mock_33..ICV_vs_Mock_37	DRC1
ICV_vs_Mock_33..ICV_vs_Mock_37	C1orf194
ICV_vs_Mock_33..ICV_vs_Mock_37	ENSSSCG00000001229
ICV_vs_Mock_33..ICV_vs_Mock_37	C10orf67
ICV_vs_Mock_33..ICV_vs_Mock_37	PNPT1
ICV_vs_Mock_33..ICV_vs_Mock_37	TEC
ICV_vs_Mock_33..ICV_vs_Mock_37	STAT2
ICV_vs_Mock_33..ICV_vs_Mock_37	SLC9A2
ICV_vs_Mock_33..ICV_vs_Mock_37	WDR49
ICV_vs_Mock_33..ICV_vs_Mock_37	AXDND1
ICV_vs_Mock_33..ICV_vs_Mock_37	DNAJA1
ICV_vs_Mock_33..ICV_vs_Mock_37	FGL2
ICV_vs_Mock_33..ICV_vs_Mock_37	TREX1
ICV_vs_Mock_33..ICV_vs_Mock_37	ACKR4
ICV_vs_Mock_33..ICV_vs_Mock_37	SPATS2L
ICV_vs_Mock_33..ICV_vs_Mock_37	KIF19
ICV_vs_Mock_33..ICV_vs_Mock_37	PLSCR1
ICV_vs_Mock_33..ICV_vs_Mock_37	SLC30A4
ICV_vs_Mock_33..ICV_vs_Mock_37	MOV10
ICV_vs_Mock_33..ICV_vs_Mock_37	PDE12
ICV_vs_Mock_33..ICV_vs_Mock_37	TOR3A
ICV_vs_Mock_33..ICV_vs_Mock_37	FAM187A
ICV_vs_Mock_33..ICV_vs_Mock_37	CHSY1
ICV_vs_Mock_33..ICV_vs_Mock_37	DNAJC7
ICV_vs_Mock_33..ICV_vs_Mock_37	TRIM38
ICV_vs_Mock_33..ICV_vs_Mock_37	YPEL4
ICV_vs_Mock_33..ICV_vs_Mock_37	SLC15A3
ICV_vs_Mock_33..ICV_vs_Mock_37	RBCK1
ICV_vs_Mock_33..ICV_vs_Mock_37	TMEM243
ICV_vs_Mock_33..ICV_vs_Mock_37	MISP
ICV_vs_Mock_33..ICV_vs_Mock_37	MLLT11
ICV_vs_Mock_33..ICV_vs_Mock_37	E2F2
ICV_vs_Mock_33..ICV_vs_Mock_37	TIMP1
ICV_vs_Mock_33..ICV_vs_Mock_37	NCOA7
ICV_vs_Mock_33..ICV_vs_Mock_37	TNFAIP3
ICV_vs_Mock_33..ICV_vs_Mock_37	OGFR
ICV_vs_Mock_33..ICV_vs_Mock_37	PRKCG
ICV_vs_Mock_33..ICV_vs_Mock_37	NFKBIA
ICV_vs_Mock_33..ICV_vs_Mock_37	FUNDC1
ICV_vs_Mock_33..ICV_vs_Mock_37	FKBP14
ICV_vs_Mock_33..ICV_vs_Mock_37	TRIM26
ICV_vs_Mock_33..ICV_vs_Mock_37	RNF19B
ICV_vs_Mock_33..ICV_vs_Mock_37	TRAIP
ICV_vs_Mock_33..ICV_vs_Mock_37	FRZB
ICV_vs_Mock_33..ICV_vs_Mock_37	NFKB2
ICV_vs_Mock_33..ICV_vs_Mock_37	DUSP4
ICV_vs_Mock_33..ICV_vs_Mock_37	RIMS2
ICV_vs_Mock_33..ICV_vs_Mock_37	CD2
ICV_vs_Mock_33..ICV_vs_Mock_37	RHBDD1
ICV_vs_Mock_33..ICV_vs_Mock_37	IFI35
ICV_vs_Mock_33..ICV_vs_Mock_37	AP1S3
ICV_vs_Mock_33..ICV_vs_Mock_37	LTBP2
ICV_vs_Mock_33..ICV_vs_Mock_37	ZCWPW1
ICV_vs_Mock_33..ICV_vs_Mock_37	ENSSSCG00000006525
ICV_vs_Mock_33..ICV_vs_Mock_37	BCL2L14
ICV_vs_Mock_33..ICV_vs_Mock_37	OLR1
ICV_vs_Mock_33..ICV_vs_Mock_37	CD47
ICV_vs_Mock_33..ICV_vs_Mock_37	DNER
ICV_vs_Mock_33..ICV_vs_Mock_37	ENSSSCG00000011850
ICV_vs_Mock_33..ICV_vs_Mock_37	SGPP2
ICV_vs_Mock_33..ICV_vs_Mock_37	CCDC190
IDV_vs_Mock_33..IDV_vs_Mock_37	TEX14
ICV_vs_Mock_37..IDV_vs_Mock_37	TTC12
ICV_vs_Mock_37..IDV_vs_Mock_37	SPEF2
ICV_vs_Mock_37..IDV_vs_Mock_37	ENSSSCG00000004082
ICV_vs_Mock_37..IDV_vs_Mock_37	FHAD1
ICV_vs_Mock_37..IDV_vs_Mock_37	FBLN7
ICV_vs_Mock_37..IDV_vs_Mock_37	MSRB2
ICV_vs_Mock_37..IDV_vs_Mock_37	C9orf24
ICV_vs_Mock_37..IDV_vs_Mock_37	IRF9
ICV_vs_Mock_37..IDV_vs_Mock_37	DTHD1
ICV_vs_Mock_37..IDV_vs_Mock_37	KLHL13
ICV_vs_Mock_37..IDV_vs_Mock_37	ENSSSCG00000004017
ICV_vs_Mock_37..IDV_vs_Mock_37	C1orf189
ICV_vs_Mock_37..IDV_vs_Mock_37	NAT8L
ICV_vs_Mock_37..IDV_vs_Mock_37	ENSSSCG00000047468
ICV_vs_Mock_37..IDV_vs_Mock_37	CDHR3
ICV_vs_Mock_37..IDV_vs_Mock_37	C5orf49
ICV_vs_Mock_37..IDV_vs_Mock_37	DNAH5
ICV_vs_Mock_37..IDV_vs_Mock_37	IDO2
ICV_vs_Mock_37..IDV_vs_Mock_37	DNAH7
ICV_vs_Mock_37..IDV_vs_Mock_37	ENSSSCG00000000967
ICV_vs_Mock_37..IDV_vs_Mock_37	KIAA2012
ICV_vs_Mock_37..IDV_vs_Mock_37	CIBAR2
ICV_vs_Mock_37..IDV_vs_Mock_37	FILIP1
ICV_vs_Mock_37..IDV_vs_Mock_37	SPATA6L
ICV_vs_Mock_37..IDV_vs_Mock_37	LRRC71
ICV_vs_Mock_37..IDV_vs_Mock_37	RGS22
ICV_vs_Mock_37..IDV_vs_Mock_37	FLACC1
ICV_vs_Mock_37..IDV_vs_Mock_37	ERAP2
ICV_vs_Mock_37..IDV_vs_Mock_37	FAM216B
ICV_vs_Mock_37..IDV_vs_Mock_37	DPEP2
ICV_vs_Mock_37..IDV_vs_Mock_37	UBXN10
ICV_vs_Mock_37..IDV_vs_Mock_37	DNAI3
ICV_vs_Mock_37..IDV_vs_Mock_37	FAM229B
ICV_vs_Mock_37..IDV_vs_Mock_37	CFAP43
ICV_vs_Mock_37..IDV_vs_Mock_37	ENSSSCG00000032076
ICV_vs_Mock_37..IDV_vs_Mock_37	CD274
ICV_vs_Mock_37..IDV_vs_Mock_37	STK33
ICV_vs_Mock_37..IDV_vs_Mock_37	MOK
ICV_vs_Mock_37..IDV_vs_Mock_37	WIPF3
ICV_vs_Mock_37..IDV_vs_Mock_37	TTC21A
ICV_vs_Mock_37..IDV_vs_Mock_37	ZBBX
ICV_vs_Mock_37..IDV_vs_Mock_37	DNAH1
ICV_vs_Mock_37..IDV_vs_Mock_37	CFAP46
ICV_vs_Mock_37..IDV_vs_Mock_37	FAM166B
ICV_vs_Mock_37..IDV_vs_Mock_37	CCDC78
ICV_vs_Mock_37..IDV_vs_Mock_37	SPA17
ICV_vs_Mock_37..IDV_vs_Mock_37	FSIP1
ICV_vs_Mock_37..IDV_vs_Mock_37	NSUN7
ICV_vs_Mock_37..IDV_vs_Mock_37	MSMB
ICV_vs_Mock_37..IDV_vs_Mock_37	DNAH9
ICV_vs_Mock_37..IDV_vs_Mock_37	DNAAF11
ICV_vs_Mock_37..IDV_vs_Mock_37	CDKL2
ICV_vs_Mock_37..IDV_vs_Mock_37	DNAI1
ICV_vs_Mock_37..IDV_vs_Mock_37	AK8
ICV_vs_Mock_37..IDV_vs_Mock_37	LRRIQ1
ICV_vs_Mock_37..IDV_vs_Mock_37	ENSSSCG00000004302
ICV_vs_Mock_37..IDV_vs_Mock_37	CEP126
ICV_vs_Mock_37..IDV_vs_Mock_37	ZMYND12
ICV_vs_Mock_37..IDV_vs_Mock_37	ENSSSCG00000016365
ICV_vs_Mock_37..IDV_vs_Mock_37	CCDC153
ICV_vs_Mock_37..IDV_vs_Mock_37	VWA3B
ICV_vs_Mock_37..IDV_vs_Mock_37	MYCBPAP
ICV_vs_Mock_37..IDV_vs_Mock_37	CFAP44
ICV_vs_Mock_37..IDV_vs_Mock_37	SNTN
ICV_vs_Mock_37..IDV_vs_Mock_37	DZIP1L
ICV_vs_Mock_37..IDV_vs_Mock_37	SYNPO
ICV_vs_Mock_37..IDV_vs_Mock_37	FAM166C
ICV_vs_Mock_37..IDV_vs_Mock_37	VWA3A
ICV_vs_Mock_37..IDV_vs_Mock_37	C1orf87
ICV_vs_Mock_37..IDV_vs_Mock_37	CFAP65
ICV_vs_Mock_37..IDV_vs_Mock_37	ENSSSCG00000000983
ICV_vs_Mock_37..IDV_vs_Mock_37	MDH1B
ICV_vs_Mock_37..IDV_vs_Mock_37	APOBEC4
ICV_vs_Mock_37..IDV_vs_Mock_37	NEK11
ICV_vs_Mock_37..IDV_vs_Mock_37	TMEM212
ICV_vs_Mock_37..IDV_vs_Mock_37	DYNC2H1
ICV_vs_Mock_37..IDV_vs_Mock_37	ROPN1L
ICV_vs_Mock_37..IDV_vs_Mock_37	MMP28
ICV_vs_Mock_37..IDV_vs_Mock_37	MAPK10
ICV_vs_Mock_37..IDV_vs_Mock_37	GXYLT2
ICV_vs_Mock_37..IDV_vs_Mock_37	TCTE1
ICV_vs_Mock_37..IDV_vs_Mock_37	BBOF1
ICV_vs_Mock_37..IDV_vs_Mock_37	ENSSSCG00000043778
ICV_vs_Mock_37..IDV_vs_Mock_37	ENO4
ICV_vs_Mock_37..IDV_vs_Mock_37	DNAAF4
ICV_vs_Mock_37..IDV_vs_Mock_37	PPP1R42
ICV_vs_Mock_37..IDV_vs_Mock_37	FAM183A
ICV_vs_Mock_37..IDV_vs_Mock_37	FAM81B
ICV_vs_Mock_37..IDV_vs_Mock_37	ECT2L
ICV_vs_Mock_37..IDV_vs_Mock_37	GPRL15
ICV_vs_Mock_37..IDV_vs_Mock_37	LMNTD1
ICV_vs_Mock_37..IDV_vs_Mock_37	MACROD2
ICV_vs_Mock_37..IDV_vs_Mock_37	C4orf47
ICV_vs_Mock_37..IDV_vs_Mock_37	CERKL
ICV_vs_Mock_37..IDV_vs_Mock_37	PLA2R1
ICV_vs_Mock_37..IDV_vs_Mock_37	POLN
ICV_vs_Mock_33..ICV_vs_Mock_37..IDV_vs_Mock_37	OASL
ICV_vs_Mock_33..ICV_vs_Mock_37..IDV_vs_Mock_37	MX2
ICV_vs_Mock_33..ICV_vs_Mock_37..IDV_vs_Mock_37	IFIT1
ICV_vs_Mock_33..ICV_vs_Mock_37..IDV_vs_Mock_37	OAS2
ICV_vs_Mock_33..ICV_vs_Mock_37..IDV_vs_Mock_37	FOXS1
ICV_vs_Mock_33..ICV_vs_Mock_37..IDV_vs_Mock_37	ISG15
ICV_vs_Mock_33..ICV_vs_Mock_37..IDV_vs_Mock_37	CXCL11
ICV_vs_Mock_33..ICV_vs_Mock_37..IDV_vs_Mock_37	HERC5
ICV_vs_Mock_33..ICV_vs_Mock_37..IDV_vs_Mock_37	BST2
ICV_vs_Mock_33..ICV_vs_Mock_37..IDV_vs_Mock_37	USP18
ICV_vs_Mock_33..ICV_vs_Mock_37..IDV_vs_Mock_37	CMPK2
ICV_vs_Mock_33..ICV_vs_Mock_37..IDV_vs_Mock_37	ENSSSCG00000017146
ICV_vs_Mock_33..ICV_vs_Mock_37..IDV_vs_Mock_37	ENSSSCG00000024973
ICV_vs_Mock_33..ICV_vs_Mock_37..IDV_vs_Mock_37	DHX58
ICV_vs_Mock_33..ICV_vs_Mock_37..IDV_vs_Mock_37	FBXO39
ICV_vs_Mock_33..ICV_vs_Mock_37..IDV_vs_Mock_37	MX1
ICV_vs_Mock_33..ICV_vs_Mock_37..IDV_vs_Mock_37	HES4
ICV_vs_Mock_33..ICV_vs_Mock_37..IDV_vs_Mock_37	IFIT2
ICV_vs_Mock_33..ICV_vs_Mock_37..IDV_vs_Mock_37	LGALS3BP
ICV_vs_Mock_33..ICV_vs_Mock_37..IDV_vs_Mock_37	SLFN11
ICV_vs_Mock_33..ICV_vs_Mock_37..IDV_vs_Mock_37	UBE2L6
ICV_vs_Mock_33..ICV_vs_Mock_37..IDV_vs_Mock_37	NLRC5
ICV_vs_Mock_33..ICV_vs_Mock_37..IDV_vs_Mock_37	IFIT5
ICV_vs_Mock_33..ICV_vs_Mock_37..IDV_vs_Mock_37	PARP14
ICV_vs_Mock_33..ICV_vs_Mock_37..IDV_vs_Mock_37	ENSSSCG00000030408
ICV_vs_Mock_33..ICV_vs_Mock_37..IDV_vs_Mock_37	EIF2AK2
ICV_vs_Mock_33..ICV_vs_Mock_37..IDV_vs_Mock_37	IFI44L
ICV_vs_Mock_33..ICV_vs_Mock_37..IDV_vs_Mock_37	IFI6
ICV_vs_Mock_33..ICV_vs_Mock_37..IDV_vs_Mock_37	HERC6
ICV_vs_Mock_33..ICV_vs_Mock_37..IDV_vs_Mock_37	ENSSSCG00000014672
ICV_vs_Mock_33..ICV_vs_Mock_37..IDV_vs_Mock_37	SETX
ICV_vs_Mock_33..ICV_vs_Mock_37..IDV_vs_Mock_37	ENSSSCG00000030801
ICV_vs_Mock_33..ICV_vs_Mock_37..IDV_vs_Mock_37	IFI44
ICV_vs_Mock_33..ICV_vs_Mock_37..IDV_vs_Mock_37	TAP1
ICV_vs_Mock_33..ICV_vs_Mock_37..IDV_vs_Mock_37	ENSSSCG00000009240
ICV_vs_Mock_33..ICV_vs_Mock_37..IDV_vs_Mock_37	TRIM22
ICV_vs_Mock_33..ICV_vs_Mock_37..IDV_vs_Mock_37	EPSTI1
ICV_vs_Mock_33..ICV_vs_Mock_37..IDV_vs_Mock_37	SAMD9
ICV_vs_Mock_33..ICV_vs_Mock_37..IDV_vs_Mock_37	IRF7
ICV_vs_Mock_33..ICV_vs_Mock_37..IDV_vs_Mock_37	RND1
ICV_vs_Mock_33..ICV_vs_Mock_37..IDV_vs_Mock_37	ENSSSCG00000032436
ICV_vs_Mock_33..ICV_vs_Mock_37..IDV_vs_Mock_37	ENSSSCG00000017754
ICV_vs_Mock_33..ICV_vs_Mock_37..IDV_vs_Mock_37	IFIH1
ICV_vs_Mock_33..ICV_vs_Mock_37..IDV_vs_Mock_37	PARP12
ICV_vs_Mock_33..ICV_vs_Mock_37..IDV_vs_Mock_37	SESN2
ICV_vs_Mock_33..ICV_vs_Mock_37..IDV_vs_Mock_37	PARP9
ICV_vs_Mock_33..ICV_vs_Mock_37..IDV_vs_Mock_37	UNC45B
ICV_vs_Mock_33..ICV_vs_Mock_37..IDV_vs_Mock_37	CORO1A
ICV_vs_Mock_33..ICV_vs_Mock_37..IDV_vs_Mock_37	ETV7
ICV_vs_Mock_33..ICV_vs_Mock_37..IDV_vs_Mock_37	ENDOV
ICV_vs_Mock_33..ICV_vs_Mock_37..IDV_vs_Mock_37	AK7
ICV_vs_Mock_33..ICV_vs_Mock_37..IDV_vs_Mock_37	ENSSSCG00000014565
ICV_vs_Mock_33..ICV_vs_Mock_37..IDV_vs_Mock_37	DDX60
ICV_vs_Mock_33..ICV_vs_Mock_37..IDV_vs_Mock_37	DTX3L
ICV_vs_Mock_33..ICV_vs_Mock_37..IDV_vs_Mock_37	STAT1
ICV_vs_Mock_33..ICV_vs_Mock_37..IDV_vs_Mock_37	CD86
ICV_vs_Mock_33..ICV_vs_Mock_37..IDV_vs_Mock_37	TNFRSF1B
ICV_vs_Mock_33..ICV_vs_Mock_37..IDV_vs_Mock_37	PSMB9
ICV_vs_Mock_33..ICV_vs_Mock_37..IDV_vs_Mock_37	ATF3
ICV_vs_Mock_33..ICV_vs_Mock_37..IDV_vs_Mock_37	ENSSSCG00000028717
ICV_vs_Mock_33..ICV_vs_Mock_37..IDV_vs_Mock_37	ENSSSCG00000017814
ICV_vs_Mock_33..ICV_vs_Mock_37..IDV_vs_Mock_37	ENSSSCG00000000148
ICV_vs_Mock_33..ICV_vs_Mock_37..IDV_vs_Mock_37	ENSSSCG00000043977
ICV_vs_Mock_33..ICV_vs_Mock_37..IDV_vs_Mock_37	TSPAN19
ICV_vs_Mock_33..ICV_vs_Mock_37..IDV_vs_Mock_37	ENSSSCG00000016263
ICV_vs_Mock_33..ICV_vs_Mock_37..IDV_vs_Mock_37	PSMB8
ICV_vs_Mock_33..ICV_vs_Mock_37..IDV_vs_Mock_37	ENSSSCG00000039706
ICV_vs_Mock_33..ICV_vs_Mock_37..IDV_vs_Mock_37	ENSSSCG00000034802
ICV_vs_Mock_33..ICV_vs_Mock_37..IDV_vs_Mock_37	ENPP2
ICV_vs_Mock_33..ICV_vs_Mock_37..IDV_vs_Mock_37	PLEKHA4
ICV_vs_Mock_33..ICV_vs_Mock_37..IDV_vs_Mock_37	DYNLT4
ICV_vs_Mock_33..ICV_vs_Mock_37..IDV_vs_Mock_37	PPIL6
ICV_vs_Mock_33..ICV_vs_Mock_37..IDV_vs_Mock_37	SPAG6
ICV_vs_Mock_33..ICV_vs_Mock_37..IDV_vs_Mock_37	LRRC34
ICV_vs_Mock_33..ICV_vs_Mock_37..IDV_vs_Mock_37	ADAR
ICV_vs_Mock_33..ICV_vs_Mock_37..IDV_vs_Mock_37	ENSSSCG00000001341
ICV_vs_Mock_33..ICV_vs_Mock_37..IDV_vs_Mock_37	ANKFN1
ICV_vs_Mock_33..ICV_vs_Mock_37..IDV_vs_Mock_37	MORN3
ICV_vs_Mock_33..ICV_vs_Mock_37..IDV_vs_Mock_37	F11
ICV_vs_Mock_33..ICV_vs_Mock_37..IDV_vs_Mock_37	PACRG
ICV_vs_Mock_33..ICV_vs_Mock_37..IDV_vs_Mock_37	CASP1
ICV_vs_Mock_33..ICV_vs_Mock_37..IDV_vs_Mock_37	FBXO15
ICV_vs_Mock_33..ICV_vs_Mock_37..IDV_vs_Mock_37	ACSM3
ICV_vs_Mock_33..ICV_vs_Mock_37..IDV_vs_Mock_37	SPATA18
ICV_vs_Mock_33..ICV_vs_Mock_37..IDV_vs_Mock_37	WDR38
ICV_vs_Mock_33..ICV_vs_Mock_37..IDV_vs_Mock_37	CCDC146
ICV_vs_Mock_33..ICV_vs_Mock_37..IDV_vs_Mock_37	ODAD2
ICV_vs_Mock_33..ICV_vs_Mock_37..IDV_vs_Mock_37	C20orf85
ICV_vs_Mock_33..ICV_vs_Mock_37..IDV_vs_Mock_37	ARMC3
ICV_vs_Mock_33..ICV_vs_Mock_37..IDV_vs_Mock_37	ZSWIM2
ICV_vs_Mock_33..ICV_vs_Mock_37..IDV_vs_Mock_37	CCDC170
ICV_vs_Mock_33..ICV_vs_Mock_37..IDV_vs_Mock_37	RSPH14
ICV_vs_Mock_33..ICV_vs_Mock_37..IDV_vs_Mock_37	DCDC2B
ICV_vs_Mock_33..ICV_vs_Mock_37..IDV_vs_Mock_37	ENSSSCG00000005529
ICV_vs_Mock_33..ICV_vs_Mock_37..IDV_vs_Mock_37	DPF1
ICV_vs_Mock_33..ICV_vs_Mock_37..IDV_vs_Mock_37	DNAI4
ICV_vs_Mock_33..ICV_vs_Mock_37..IDV_vs_Mock_37	CFAP126
ICV_vs_Mock_33..ICV_vs_Mock_37..IDV_vs_Mock_37	NME9
ICV_vs_Mock_33..ICV_vs_Mock_37..IDV_vs_Mock_37	ANKRD66
ICV_vs_Mock_33..ICV_vs_Mock_37..IDV_vs_Mock_37	CFAP73
ICV_vs_Mock_33..ICV_vs_Mock_37..IDV_vs_Mock_37	PRR29
ICV_vs_Mock_33..IDV_vs_Mock_33..ICV_vs_Mock_37..IDV_vs_Mock_37	ZBP1
ICV_vs_Mock_33..IDV_vs_Mock_33..ICV_vs_Mock_37..IDV_vs_Mock_37	RSAD2
ICV_vs_Mock_33..IDV_vs_Mock_33..ICV_vs_Mock_37..IDV_vs_Mock_37	CXCL10
ICV_vs_Mock_33..IDV_vs_Mock_33..ICV_vs_Mock_37..IDV_vs_Mock_37	OAS1
ICV_vs_Mock_33..IDV_vs_Mock_33..ICV_vs_Mock_37..IDV_vs_Mock_37	C9orf135

## Sheet: Venn_bovine_DEGs
species	hgnc_symbol
ICV_vs_Mock_33	AVEN
ICV_vs_Mock_33	PTPN13
ICV_vs_Mock_33	RIPK3
ICV_vs_Mock_33	SOS1
ICV_vs_Mock_33	RRBP1
ICV_vs_Mock_33	CEP162
ICV_vs_Mock_33	NDUFA5
ICV_vs_Mock_33	ENSBTAG00000038625
ICV_vs_Mock_33	PARM1
ICV_vs_Mock_33	RBM43
ICV_vs_Mock_33	UBN2
ICV_vs_Mock_33	NSD1
ICV_vs_Mock_33	PHACTR2
IDV_vs_Mock_33	ACKR4
IDV_vs_Mock_33	TNFSF10
IDV_vs_Mock_33	PRKAR2A
IDV_vs_Mock_33	HIVEP2
IDV_vs_Mock_33	ZNF606
IDV_vs_Mock_33	CRISPLD2
IDV_vs_Mock_33	LAT2
ICV_vs_Mock_37	ENSBTAG00000031115
ICV_vs_Mock_37	NT5C3A
ICV_vs_Mock_37	BOLA
ICV_vs_Mock_37	SCN9A
ICV_vs_Mock_37	EDN3
ICV_vs_Mock_37	TRIM34
ICV_vs_Mock_37	ENSBTAG00000053766
ICV_vs_Mock_37	VCAM1
ICV_vs_Mock_37	BOLA-NC1
ICV_vs_Mock_37	COX18
ICV_vs_Mock_37	B2M
ICV_vs_Mock_37	GTPBP2
ICV_vs_Mock_37	STX19
ICV_vs_Mock_37	ZHX3
ICV_vs_Mock_37	AHR
IDV_vs_Mock_37	ENSBTAG00000046015
IDV_vs_Mock_37	HMOX1
IDV_vs_Mock_37	LAYN
IDV_vs_Mock_37	IDO1
IDV_vs_Mock_37	WARS1
IDV_vs_Mock_37	ENSBTAG00000038619
IDV_vs_Mock_37	CNP
IDV_vs_Mock_37	PPA1
IDV_vs_Mock_37	C1H3orf38
IDV_vs_Mock_37	C1R
IDV_vs_Mock_37	COL4A1
IDV_vs_Mock_37	TNFSF13B
IDV_vs_Mock_37	TRIM38
IDV_vs_Mock_37	TREX1
IDV_vs_Mock_37	ANKRD45
IDV_vs_Mock_37	ISG20
IDV_vs_Mock_37	CDKN2AIP
IDV_vs_Mock_37	OSBP
IDV_vs_Mock_37	RAB8B
IDV_vs_Mock_37	UFSP2
IDV_vs_Mock_37	TDP1
IDV_vs_Mock_37	FAM111B
IDV_vs_Mock_37	C3H1orf54
IDV_vs_Mock_37	SMAD3
IDV_vs_Mock_37	TPM2
ICV_vs_Mock_33..IDV_vs_Mock_33	HERC6
ICV_vs_Mock_33..IDV_vs_Mock_33	DTX3L
ICV_vs_Mock_33..ICV_vs_Mock_37	IRF9
ICV_vs_Mock_33..ICV_vs_Mock_37	HKDC1
ICV_vs_Mock_33..ICV_vs_Mock_37	PARP10
ICV_vs_Mock_33..IDV_vs_Mock_37	IRF7
ICV_vs_Mock_33..IDV_vs_Mock_37	TMEM106A
ICV_vs_Mock_33..IDV_vs_Mock_37	UBE2L6
ICV_vs_Mock_33..IDV_vs_Mock_37	PLEKHA4
ICV_vs_Mock_33..IDV_vs_Mock_37	ISG12(B)
IDV_vs_Mock_33..IDV_vs_Mock_37	CXCL10
ICV_vs_Mock_37..IDV_vs_Mock_37	ENSBTAG00000053806
ICV_vs_Mock_37..IDV_vs_Mock_37	CPXM2
ICV_vs_Mock_37..IDV_vs_Mock_37	GBP2
ICV_vs_Mock_37..IDV_vs_Mock_37	ANKRD13B
ICV_vs_Mock_37..IDV_vs_Mock_37	BATF2
ICV_vs_Mock_37..IDV_vs_Mock_37	ATP8B4
ICV_vs_Mock_37..IDV_vs_Mock_37	TMEM140
ICV_vs_Mock_37..IDV_vs_Mock_37	ANO3
ICV_vs_Mock_37..IDV_vs_Mock_37	SP110
ICV_vs_Mock_37..IDV_vs_Mock_37	LY6E
ICV_vs_Mock_37..IDV_vs_Mock_37	IFITM1
ICV_vs_Mock_37..IDV_vs_Mock_37	SP140L
ICV_vs_Mock_37..IDV_vs_Mock_37	PARP12
ICV_vs_Mock_37..IDV_vs_Mock_37	IFIT2
ICV_vs_Mock_37..IDV_vs_Mock_37	C2
ICV_vs_Mock_37..IDV_vs_Mock_37	ENSBTAG00000009664
ICV_vs_Mock_37..IDV_vs_Mock_37	PNPT1
ICV_vs_Mock_37..IDV_vs_Mock_37	STAT2
ICV_vs_Mock_33..ICV_vs_Mock_37..IDV_vs_Mock_37	PARP14
ICV_vs_Mock_33..ICV_vs_Mock_37..IDV_vs_Mock_37	IFIH1
ICV_vs_Mock_33..ICV_vs_Mock_37..IDV_vs_Mock_37	ENSBTAG00000017670
ICV_vs_Mock_33..ICV_vs_Mock_37..IDV_vs_Mock_37	UBA7
ICV_vs_Mock_33..ICV_vs_Mock_37..IDV_vs_Mock_37	IFI44L
ICV_vs_Mock_33..ICV_vs_Mock_37..IDV_vs_Mock_37	IFIT5
ICV_vs_Mock_33..ICV_vs_Mock_37..IDV_vs_Mock_37	PLAC8B
ICV_vs_Mock_33..ICV_vs_Mock_37..IDV_vs_Mock_37	RTP4
ICV_vs_Mock_33..ICV_vs_Mock_37..IDV_vs_Mock_37	IFI44
ICV_vs_Mock_33..ICV_vs_Mock_37..IDV_vs_Mock_37	DDX58
ICV_vs_Mock_33..ICV_vs_Mock_37..IDV_vs_Mock_37	ENSBTAG00000038536
ICV_vs_Mock_33..ICV_vs_Mock_37..IDV_vs_Mock_37	DHX58
ICV_vs_Mock_33..ICV_vs_Mock_37..IDV_vs_Mock_37	ABHD1
ICV_vs_Mock_33..ICV_vs_Mock_37..IDV_vs_Mock_37	TRANK1
ICV_vs_Mock_33..ICV_vs_Mock_37..IDV_vs_Mock_37	PARP9
ICV_vs_Mock_33..ICV_vs_Mock_37..IDV_vs_Mock_37	EPSTI1
ICV_vs_Mock_33..ICV_vs_Mock_37..IDV_vs_Mock_37	ZNFX1
ICV_vs_Mock_33..ICV_vs_Mock_37..IDV_vs_Mock_37	HERC5
ICV_vs_Mock_33..ICV_vs_Mock_37..IDV_vs_Mock_37	OAS1Z
ICV_vs_Mock_33..ICV_vs_Mock_37..IDV_vs_Mock_37	TAP1
ICV_vs_Mock_33..ICV_vs_Mock_37..IDV_vs_Mock_37	TIFA
ICV_vs_Mock_33..ICV_vs_Mock_37..IDV_vs_Mock_37	STAT1
ICV_vs_Mock_33..ICV_vs_Mock_37..IDV_vs_Mock_37	GBP5
ICV_vs_Mock_33..IDV_vs_Mock_33..ICV_vs_Mock_37..IDV_vs_Mock_37	OAS1X
ICV_vs_Mock_33..IDV_vs_Mock_33..ICV_vs_Mock_37..IDV_vs_Mock_37	IFIT1
ICV_vs_Mock_33..IDV_vs_Mock_33..ICV_vs_Mock_37..IDV_vs_Mock_37	HSH2D
ICV_vs_Mock_33..IDV_vs_Mock_33..ICV_vs_Mock_37..IDV_vs_Mock_37	ENSBTAG00000022489
ICV_vs_Mock_33..IDV_vs_Mock_33..ICV_vs_Mock_37..IDV_vs_Mock_37	ZBP1
ICV_vs_Mock_33..IDV_vs_Mock_33..ICV_vs_Mock_37..IDV_vs_Mock_37	IFIT3
ICV_vs_Mock_33..IDV_vs_Mock_33..ICV_vs_Mock_37..IDV_vs_Mock_37	OAS1Y
ICV_vs_Mock_33..IDV_vs_Mock_33..ICV_vs_Mock_37..IDV_vs_Mock_37	IFI6
ICV_vs_Mock_33..IDV_vs_Mock_33..ICV_vs_Mock_37..IDV_vs_Mock_37	ENSBTAG00000001143
ICV_vs_Mock_33..IDV_vs_Mock_33..ICV_vs_Mock_37..IDV_vs_Mock_37	MX2
ICV_vs_Mock_33..IDV_vs_Mock_33..ICV_vs_Mock_37..IDV_vs_Mock_37	MX1
ICV_vs_Mock_33..IDV_vs_Mock_33..ICV_vs_Mock_37..IDV_vs_Mock_37	FOXS1
ICV_vs_Mock_33..IDV_vs_Mock_33..ICV_vs_Mock_37..IDV_vs_Mock_37	ISG15
ICV_vs_Mock_33..IDV_vs_Mock_33..ICV_vs_Mock_37..IDV_vs_Mock_37	RSAD2
ICV_vs_Mock_33..IDV_vs_Mock_33..ICV_vs_Mock_37..IDV_vs_Mock_37	ENSBTAG00000045588
ICV_vs_Mock_33..IDV_vs_Mock_33..ICV_vs_Mock_37..IDV_vs_Mock_37	EIF2AK2
ICV_vs_Mock_33..IDV_vs_Mock_33..ICV_vs_Mock_37..IDV_vs_Mock_37	XAF1
ICV_vs_Mock_33..IDV_vs_Mock_33..ICV_vs_Mock_37..IDV_vs_Mock_37	USP18
