# Supplementary material for: Time-resolved characterization of the innate immune response in the respiratory epithelium of human, porcine, and bovine during influenza virus infection
Source: Front Immunol. 2022 Aug 19;13:970325. doi: 10.3389/fimmu.2022.970325 (PMC9437644; doi:10.3389/fimmu.2022.970325)
Supplement: Supplementary Table S4 — DE genes identified for each individual host-species during ICV and IDV infection (Likelihood ratio test (LRT) , FDR ≤ 0.01). [file Table_4.xlsx]

## Sheet: sig_res_LRT_hsapiens
Number	ensembl_gene_id	baseMean	log2FoldChange	lfcSE	stat	pvalue	padj	input_number	target_number	target	hgnc_symbol	description; namespace
1	ENSG00000128272	777.347	0.526171	0.126942	111.662	2.66203e-17	3.56073e-13	1	1.1	ENSG00000128272	ATF4	activating transcription factor 4 [Source:HGNC Symbol;Acc:HGNC:786]
2	ENSG00000125844	1676.84	0.657865	0.193222	103.997	8.09132e-16	5.41148e-12	2	2.1	ENSG00000125844	RRBP1	ribosome binding protein 1 [Source:HGNC Symbol;Acc:HGNC:10448]
3	ENSG00000137959	230.523	4.6415	0.869613	102.926	1.30073e-15	5.79951e-12	3	3.1	ENSG00000137959	IFI44L	interferon induced protein 44 like [Source:HGNC Symbol;Acc:HGNC:17817]
4	ENSG00000198786	15032.4	1.31151	0.319097	101.698	2.23995e-15	7.4904e-12	4	4.1	ENSG00000198786	MT-ND5	mitochondrially encoded NADH:ubiquinone oxidoreductase core subunit 5 [Source:HGNC Symbol;Acc:HGNC:7461]
5	ENSG00000089127	298.199	2.5701	0.447575	98.2839	1.01049e-14	2.25273e-11	5	5.1	ENSG00000089127	OAS1	2'-5'-oligoadenylate synthetase 1 [Source:HGNC Symbol;Acc:HGNC:8086]
6	ENSG00000157601	579.093	3.43656	0.582875	98.4417	9.42631e-15	2.25273e-11	6	6.1	ENSG00000157601	MX1	MX dynamin like GTPase 1 [Source:HGNC Symbol;Acc:HGNC:7532]
7	ENSG00000185745	240.073	4.92958	0.829955	96.6606	2.06341e-14	3.94288e-11	7	7.1	ENSG00000185745	IFIT1	interferon induced protein with tetratricopeptide repeats 1 [Source:HGNC Symbol;Acc:HGNC:5407]
8	ENSG00000103479	309.95	-0.774686	0.191383	94.5547	5.1973e-14	8.68988e-11	8	8.1	ENSG00000103479	RBL2	RB transcriptional corepressor like 2 [Source:HGNC Symbol;Acc:HGNC:9894]
9	ENSG00000126709	372.238	3.75093	0.635161	92.3538	1.3607e-13	2.0223e-10	9	9.1	ENSG00000126709	IFI6	interferon alpha inducible protein 6 [Source:HGNC Symbol;Acc:HGNC:4054]
10	ENSG00000102054	442.268	-0.537862	0.191347	90.2576	3.39272e-13	4.5381e-10	10	10.1	ENSG00000102054	RBBP7	RB binding protein 7, chromatin remodeling factor [Source:HGNC Symbol;Acc:HGNC:9890]
11	ENSG00000155368	588.357	-0.0343355	0.172164	88.2805	8.00892e-13	9.73885e-10	11	11.1	ENSG00000155368	DBI	diazepam binding inhibitor, acyl-CoA binding protein [Source:HGNC Symbol;Acc:HGNC:2690]
12	ENSG00000119917	623.229	3.90368	0.660328	87.2539	1.24959e-12	1.39288e-09	12	12.1	ENSG00000119917	IFIT3	interferon induced protein with tetratricopeptide repeats 3 [Source:HGNC Symbol;Acc:HGNC:5411]
13	ENSG00000171345	16414.3	0.420164	0.140397	86.0437	2.10911e-12	2.17012e-09	13	13.1	ENSG00000171345	KRT19	keratin 19 [Source:HGNC Symbol;Acc:HGNC:6436]
14	ENSG00000177565	1614.64	-0.309943	0.147808	84.8625	3.51143e-12	3.35492e-09	14	14.1	ENSG00000177565	TBL1XR1	TBL1X receptor 1 [Source:HGNC Symbol;Acc:HGNC:29529]
15	ENSG00000110492	2316.78	0.528856	0.141152	83.9902	5.11307e-12	4.27453e-09	15	15.1	ENSG00000110492	MDK	midkine [Source:HGNC Symbol;Acc:HGNC:6972]
16	ENSG00000187608	405.075	4.20128	0.743473	84.065	4.95118e-12	4.27453e-09	16	16.1	ENSG00000187608	ISG15	ISG15 ubiquitin like modifier [Source:HGNC Symbol;Acc:HGNC:4053]
17	ENSG00000100201	1369.21	-0.751288	0.14409	83.638	5.94985e-12	4.68148e-09	17	17.1	ENSG00000100201	DDX17	DEAD-box helicase 17 [Source:HGNC Symbol;Acc:HGNC:2740]
18	ENSG00000149418	1384.7	-0.0568714	0.189726	83.2117	7.14669e-12	5.03127e-09	18	18.1	ENSG00000149418	ST14	ST14 transmembrane serine protease matriptase [Source:HGNC Symbol;Acc:HGNC:11344]
19	ENSG00000174903	1098.13	0.453238	0.117111	83.2975	6.88783e-12	5.03127e-09	19	19.1	ENSG00000174903	RAB1B	RAB1B, member RAS oncogene family [Source:HGNC Symbol;Acc:HGNC:18370]
20	ENSG00000143878	445.939	-0.208753	0.240686	82.2655	1.07292e-11	7.17568e-09	20	20.1	ENSG00000143878	RHOB	ras homolog family member B [Source:HGNC Symbol;Acc:HGNC:668]
21	ENSG00000110367	206.556	0.507194	0.302219	80.5967	2.19273e-11	1.30095e-08	21	21.1	ENSG00000110367	DDX6	DEAD-box helicase 6 [Source:HGNC Symbol;Acc:HGNC:2747]
22	ENSG00000115415	606.864	1.70564	0.400264	80.6126	2.17781e-11	1.30095e-08	22	22.1	ENSG00000115415	STAT1	signal transducer and activator of transcription 1 [Source:HGNC Symbol;Acc:HGNC:11362]
23	ENSG00000126432	2642.95	0.629476	0.158678	80.5499	2.23698e-11	1.30095e-08	23	23.1	ENSG00000126432	PRDX5	peroxiredoxin 5 [Source:HGNC Symbol;Acc:HGNC:9355]
24	ENSG00000178685	161.731	1.08088	0.276023	80.2965	2.49294e-11	1.3894e-08	24	24.1	ENSG00000178685	PARP10	poly(ADP-ribose) polymerase family member 10 [Source:HGNC Symbol;Acc:HGNC:25895]
25	ENSG00000144802	456.178	-0.695459	0.261114	79.8233	3.05137e-11	1.63261e-08	25	25.1	ENSG00000144802	NFKBIZ	NFKB inhibitor zeta [Source:HGNC Symbol;Acc:HGNC:29805]
26	ENSG00000250722	1492.19	-0.441217	0.174938	78.4324	5.52069e-11	2.84018e-08	26	26.1	ENSG00000250722	SELENOP	selenoprotein P [Source:HGNC Symbol;Acc:HGNC:10751]
27	ENSG00000138642	285.399	1.88707	0.432993	76.6009	1.20192e-10	5.95442e-08	27	27.1	ENSG00000138642	HERC6	HECT and RLD domain containing E3 ubiquitin protein ligase family member 6 [Source:HGNC Symbol;Acc:HGNC:26072]
28	ENSG00000012660	1122.59	-0.368063	0.179699	76.3444	1.33996e-10	6.40116e-08	28	28.1	ENSG00000012660	ELOVL5	ELOVL fatty acid elongase 5 [Source:HGNC Symbol;Acc:HGNC:21308]
29	ENSG00000158006	226.182	-0.20722	0.215759	75.8629	1.64302e-10	7.32568e-08	29	29.1	ENSG00000158006	PAFAH2	platelet activating factor acetylhydrolase 2 [Source:HGNC Symbol;Acc:HGNC:8579]
30	ENSG00000233276	1253.19	0.25578	0.134369	75.919	1.60447e-10	7.32568e-08	30	30.1	ENSG00000233276	GPX1	glutathione peroxidase 1 [Source:HGNC Symbol;Acc:HGNC:4553]
31	ENSG00000167996	9459.8	0.561395	0.130212	75.3169	2.06983e-10	8.93099e-08	31	31.1	ENSG00000167996	FTH1	ferritin heavy chain 1 [Source:HGNC Symbol;Acc:HGNC:3976]
32	ENSG00000109654	1719.28	0.352067	0.169182	74.8367	2.5354e-10	1.0598e-07	32	32.1	ENSG00000109654	TRIM2	tripartite motif containing 2 [Source:HGNC Symbol;Acc:HGNC:15974]
33	ENSG00000067082	1277.24	0.32878	0.137989	73.5406	4.37839e-10	1.77471e-07	33	33.1	ENSG00000067082	KLF6	Kruppel like factor 6 [Source:HGNC Symbol;Acc:HGNC:2235]
34	ENSG00000111331	141.844	3.59728	0.706976	72.7742	6.04334e-10	2.37752e-07	34	34.1	ENSG00000111331	OAS3	2'-5'-oligoadenylate synthetase 3 [Source:HGNC Symbol;Acc:HGNC:8088]
35	ENSG00000051523	1061.37	0.489134	0.178393	72.5974	6.50929e-10	2.48767e-07	35	35.1	ENSG00000051523	CYBA	cytochrome b-245 alpha chain [Source:HGNC Symbol;Acc:HGNC:2577]
36	ENSG00000204852	652.678	0.0818063	0.167896	72.4888	6.8128e-10	2.53133e-07	36	36.1	ENSG00000204852	TCTN1	tectonic family member 1 [Source:HGNC Symbol;Acc:HGNC:26113]
37	ENSG00000089053	452.063	-0.494505	0.156011	72.31	7.34377e-10	2.65487e-07	37	37.1	ENSG00000089053	ANAPC5	anaphase promoting complex subunit 5 [Source:HGNC Symbol;Acc:HGNC:15713]
38	ENSG00000172270	2798.04	0.223064	0.0946879	72.1121	7.97934e-10	2.80873e-07	38	38.1	ENSG00000172270	BSG	basigin (Ok blood group) [Source:HGNC Symbol;Acc:HGNC:1116]
39	ENSG00000165949	202.613	3.90663	0.782387	72.0219	8.28703e-10	2.84224e-07	39	39.1	ENSG00000165949	IFI27	interferon alpha inducible protein 27 [Source:HGNC Symbol;Acc:HGNC:5397]
40	ENSG00000109452	504.136	0.485334	0.229587	71.6913	9.51825e-10	3.1829e-07	40	40.1	ENSG00000109452	INPP4B	inositol polyphosphate-4-phosphatase type II B [Source:HGNC Symbol;Acc:HGNC:6075]
41	ENSG00000117410	930.743	0.286739	0.115509	71.3654	1.09101e-09	3.55935e-07	41	41.1	ENSG00000117410	ATP6V0B	ATPase H+ transporting V0 subunit b [Source:HGNC Symbol;Acc:HGNC:861]
42	ENSG00000143549	900.454	0.375087	0.138737	71.2458	1.14701e-09	3.65296e-07	42	42.1	ENSG00000143549	TPM3	tropomyosin 3 [Source:HGNC Symbol;Acc:HGNC:12012]
43	ENSG00000106299	544.732	0.283721	0.156172	70.8083	1.3773e-09	4.28437e-07	43	43.1	ENSG00000106299	WASL	WASP like actin nucleation promoting factor [Source:HGNC Symbol;Acc:HGNC:12735]
44	ENSG00000137965	150.589	2.9983	0.609832	70.6828	1.45143e-09	4.31429e-07	44	44.1	ENSG00000137965	IFI44	interferon induced protein 44 [Source:HGNC Symbol;Acc:HGNC:16938]
45	ENSG00000170412	586.285	-0.0651509	0.175987	70.7229	1.42735e-09	4.31429e-07	45	45.1	ENSG00000170412	GPRC5C	G protein-coupled receptor class C group 5 member C [Source:HGNC Symbol;Acc:HGNC:13309]
46	ENSG00000146648	603.355	-0.469413	0.193779	70.4387	1.60726e-09	4.57419e-07	46	46.1	ENSG00000146648	EGFR	epidermal growth factor receptor [Source:HGNC Symbol;Acc:HGNC:3236]
47	ENSG00000172986	130.46	0.912931	0.454994	70.4539	1.59703e-09	4.57419e-07	47	47.1	ENSG00000172986	GXYLT2	glucoside xylosyltransferase 2 [Source:HGNC Symbol;Acc:HGNC:33383]
48	ENSG00000134326	96.2655	3.84316	0.780487	69.7941	2.1031e-09	5.86064e-07	48	48.1	ENSG00000134326	CMPK2	cytidine/uridine monophosphate kinase 2 [Source:HGNC Symbol;Acc:HGNC:27015]
49	ENSG00000075568	481.893	-0.0483317	0.176047	69.6836	2.20216e-09	6.01145e-07	49	49.1	ENSG00000075568	TMEM131	transmembrane protein 131 [Source:HGNC Symbol;Acc:HGNC:30366]
50	ENSG00000134982	205.221	0.299181	0.231816	69.5649	2.31381e-09	6.1899e-07	50	50.1	ENSG00000134982	APC	APC regulator of WNT signaling pathway [Source:HGNC Symbol;Acc:HGNC:583]
51	ENSG00000179134	951.111	0.546643	0.147872	69.3222	2.55993e-09	6.71403e-07	51	51.1	ENSG00000179134	SAMD4B	sterile alpha motif domain containing 4B [Source:HGNC Symbol;Acc:HGNC:25492]
52	ENSG00000157954	602.293	-0.305562	0.191128	68.8296	3.14206e-09	8.08235e-07	52	52.1	ENSG00000157954	WIPI2	WD repeat domain, phosphoinositide interacting 2 [Source:HGNC Symbol;Acc:HGNC:32225]
53	ENSG00000104915	221.485	-1.09094	0.223245	68.3737	3.7971e-09	9.58301e-07	53	53.1	ENSG00000104915	STX10	syntaxin 10 [Source:HGNC Symbol;Acc:HGNC:11428]
54	ENSG00000110719	402.858	0.277311	0.183422	68.1613	4.14693e-09	1.02721e-06	54	54.1	ENSG00000110719	TCIRG1	T cell immune regulator 1, ATPase H+ transporting V0 subunit a3 [Source:HGNC Symbol;Acc:HGNC:11647]
55	ENSG00000076604	1221.19	-0.339853	0.160401	68.035	4.37013e-09	1.06282e-06	55	55.1	ENSG00000076604	TRAF4	TNF receptor associated factor 4 [Source:HGNC Symbol;Acc:HGNC:12034]
56	ENSG00000197323	385.226	-0.366701	0.168205	67.1951	6.18837e-09	1.47814e-06	56	56.1	ENSG00000197323	TRIM33	tripartite motif containing 33 [Source:HGNC Symbol;Acc:HGNC:16290]
57	ENSG00000132530	406.184	2.55942	0.586777	66.8834	7.03975e-09	1.652e-06	57	57.1	ENSG00000132530	XAF1	XIAP associated factor 1 [Source:HGNC Symbol;Acc:HGNC:30932]
58	ENSG00000138085	487.986	-0.0548164	0.177973	66.3262	8.86108e-09	1.98301e-06	58	58.1	ENSG00000138085	ATRAID	all-trans retinoic acid induced differentiation factor [Source:HGNC Symbol;Acc:HGNC:24090]
59	ENSG00000153944	611.324	-0.69543	0.160856	66.3296	8.84859e-09	1.98301e-06	59	59.1	ENSG00000153944	MSI2	musashi RNA binding protein 2 [Source:HGNC Symbol;Acc:HGNC:18585]
60	ENSG00000159720	686.499	0.445845	0.132693	66.3169	8.89507e-09	1.98301e-06	60	60.1	ENSG00000159720	ATP6V0D1	ATPase H+ transporting V0 subunit d1 [Source:HGNC Symbol;Acc:HGNC:13724]
61	ENSG00000072310	658.288	-0.297379	0.239685	66.2265	9.23301e-09	2.0246e-06	61	61.1	ENSG00000072310	SREBF1	sterol regulatory element binding transcription factor 1 [Source:HGNC Symbol;Acc:HGNC:11289]
62	ENSG00000157765	8132.21	0.0263966	0.13706	65.9252	1.04543e-08	2.25543e-06	62	62.1	ENSG00000157765	SLC34A2	solute carrier family 34 member 2 [Source:HGNC Symbol;Acc:HGNC:11020]
63	ENSG00000091483	385.644	-0.0285274	0.196039	65.737	1.12971e-08	2.39857e-06	63	63.1	ENSG00000091483	FH	fumarate hydratase [Source:HGNC Symbol;Acc:HGNC:3700]
64	ENSG00000107223	1047.82	0.382564	0.140602	65.558	1.21613e-08	2.54172e-06	64	64.1	ENSG00000107223	EDF1	endothelial differentiation related factor 1 [Source:HGNC Symbol;Acc:HGNC:3164]
65	ENSG00000009307	2481.21	-0.174748	0.118625	65.3596	1.31958e-08	2.71549e-06	65	65.1	ENSG00000009307	CSDE1	cold shock domain containing E1 [Source:HGNC Symbol;Acc:HGNC:29905]
66	ENSG00000064961	326.529	-0.660753	0.210545	65.3208	1.34081e-08	2.71737e-06	66	66.1	ENSG00000064961	HMG20B	high mobility group 20B [Source:HGNC Symbol;Acc:HGNC:5002]
67	ENSG00000107262	1444.14	-0.117004	0.0977766	65.1497	1.4385e-08	2.87184e-06	67	67.1	ENSG00000107262	BAG1	BAG cochaperone 1 [Source:HGNC Symbol;Acc:HGNC:937]
68	ENSG00000111335	217.389	2.79573	0.642977	65.0967	1.47022e-08	2.89201e-06	68	68.1	ENSG00000111335	OAS2	2'-5'-oligoadenylate synthetase 2 [Source:HGNC Symbol;Acc:HGNC:8087]
69	ENSG00000100342	1035.13	0.985691	0.240897	64.7991	1.66138e-08	3.22066e-06	69	69.1	ENSG00000100342	APOL1	apolipoprotein L1 [Source:HGNC Symbol;Acc:HGNC:618]
70	ENSG00000089157	4731.4	-0.288652	0.138391	64.5742	1.82212e-08	3.33872e-06	70	70.1	ENSG00000089157	RPLP0	ribosomal protein lateral stalk subunit P0 [Source:HGNC Symbol;Acc:HGNC:10371]
71	ENSG00000135114	46.8028	8.0597	1.49755	64.629	1.78159e-08	3.33872e-06	71	71.1	ENSG00000135114	OASL	2'-5'-oligoadenylate synthetase like [Source:HGNC Symbol;Acc:HGNC:8090]
72	ENSG00000165629	1376.57	-0.0256296	0.14515	64.5801	1.81766e-08	3.33872e-06	72	72.1	ENSG00000165629	ATP5F1C	ATP synthase F1 subunit gamma [Source:HGNC Symbol;Acc:HGNC:833]
73	ENSG00000167468	3343.8	0.0398967	0.0914789	64.6116	1.79433e-08	3.33872e-06	73	73.1	ENSG00000167468	GPX4	glutathione peroxidase 4 [Source:HGNC Symbol;Acc:HGNC:4556]
74	ENSG00000256618	9.44178	2.84681	0.942206	64.3815	1.97192e-08	3.56438e-06	74	74.1	ENSG00000256618	MTRNR2L1	MT-RNR2 like 1 [Source:HGNC Symbol;Acc:HGNC:37155]
75	ENSG00000105640	2534.57	0.251834	0.139305	64.2929	2.04493e-08	3.64707e-06	75	75.1	ENSG00000105640	RPL18A	ribosomal protein L18a [Source:HGNC Symbol;Acc:HGNC:10311]
76	ENSG00000168769	195.78	-0.129173	0.302123	64.0681	2.24221e-08	3.9463e-06	76	76.1	ENSG00000168769	TET2	tet methylcytosine dioxygenase 2 [Source:HGNC Symbol;Acc:HGNC:25941]
77	ENSG00000139514	203.708	0.421131	0.258952	63.9779	2.3266e-08	4.04163e-06	77	77.1	ENSG00000139514	SLC7A1	solute carrier family 7 member 1 [Source:HGNC Symbol;Acc:HGNC:11057]
78	ENSG00000134321	73.2222	4.31686	0.912604	63.7179	2.58794e-08	4.43799e-06	78	78.1	ENSG00000134321	RSAD2	radical S-adenosyl methionine domain containing 2 [Source:HGNC Symbol;Acc:HGNC:30908]
79	ENSG00000171159	696.653	0.306125	0.150165	63.6634	2.64623e-08	4.4805e-06	79	79.1	ENSG00000171159	BBLN	bublin coiled coil protein [Source:HGNC Symbol;Acc:HGNC:17823]
80	ENSG00000187514	3206.22	0.407655	0.147356	63.5672	2.75247e-08	4.60213e-06	80	80.1	ENSG00000187514	PTMA	prothymosin alpha [Source:HGNC Symbol;Acc:HGNC:9623]
81	ENSG00000101439	2170.01	0.551221	0.133378	63.2907	3.08186e-08	5.08926e-06	81	81.1	ENSG00000101439	CST3	cystatin C [Source:HGNC Symbol;Acc:HGNC:2475]
82	ENSG00000087365	1627	0.32366	0.167104	63.1119	3.31535e-08	5.40806e-06	82	82.1	ENSG00000087365	SF3B2	splicing factor 3b subunit 2 [Source:HGNC Symbol;Acc:HGNC:10769]
83	ENSG00000110723	417.466	0.685592	0.29758	63.0615	3.38429e-08	5.44387e-06	83	83.1	ENSG00000110723	EXPH5	exophilin 5 [Source:HGNC Symbol;Acc:HGNC:30578]
84	ENSG00000163125	361.656	-0.43043	0.176398	63.0367	3.4187e-08	5.44387e-06	84	84.1	ENSG00000163125	RPRD2	regulation of nuclear pre-mRNA domain containing 2 [Source:HGNC Symbol;Acc:HGNC:29039]
85	ENSG00000109046	929.14	-0.57495	0.138035	62.9536	3.53669e-08	5.5655e-06	85	85.1	ENSG00000109046	WSB1	WD repeat and SOCS box containing 1 [Source:HGNC Symbol;Acc:HGNC:19221]
86	ENSG00000152332	642.3	0.186672	0.133017	62.8871	3.63403e-08	5.65218e-06	86	86.1	ENSG00000152332	UHMK1	U2AF homology motif kinase 1 [Source:HGNC Symbol;Acc:HGNC:19683]
87	ENSG00000168385	1223.61	-0.327675	0.146015	62.7859	3.78712e-08	5.82259e-06	87	87.1	ENSG00000168385	SEPTIN2	septin 2 [Source:HGNC Symbol;Acc:HGNC:7729]
88	ENSG00000109920	370.828	-0.906692	0.182554	62.6481	4.00599e-08	6.08259e-06	88	88.1	ENSG00000109920	FNBP4	formin binding protein 4 [Source:HGNC Symbol;Acc:HGNC:19752]
89	ENSG00000178078	384.743	0.560056	0.217424	62.623	4.04718e-08	6.08259e-06	89	89.1	ENSG00000178078	STAP2	signal transducing adaptor family member 2 [Source:HGNC Symbol;Acc:HGNC:30430]
90	ENSG00000103275	547.557	-0.084423	0.138918	62.5014	4.25288e-08	6.32072e-06	90	90.1	ENSG00000103275	UBE2I	ubiquitin conjugating enzyme E2 I [Source:HGNC Symbol;Acc:HGNC:12485]
91	ENSG00000108946	1847.01	-0.521681	0.176361	62.2009	4.80651e-08	7.06504e-06	91	91.1	ENSG00000108946	PRKAR1A	protein kinase cAMP-dependent type I regulatory subunit alpha [Source:HGNC Symbol;Acc:HGNC:9388]
92	ENSG00000142655	127.944	-0.407298	0.291938	62.1574	4.89239e-08	7.11311e-06	92	92.1	ENSG00000142655	PEX14	peroxisomal biogenesis factor 14 [Source:HGNC Symbol;Acc:HGNC:8856]
93	ENSG00000143742	662.652	-0.408476	0.166823	61.8045	5.6475e-08	8.12269e-06	93	93.1	ENSG00000143742	SRP9	signal recognition particle 9 [Source:HGNC Symbol;Acc:HGNC:11304]
94	ENSG00000172613	220.815	-1.41384	0.266433	61.478	6.4486e-08	9.17621e-06	94	94.1	ENSG00000172613	RAD9A	RAD9 checkpoint clamp component A [Source:HGNC Symbol;Acc:HGNC:9827]
95	ENSG00000119922	222.63	3.62133	0.810734	61.3802	6.70963e-08	9.44715e-06	95	95.1	ENSG00000119922	IFIT2	interferon induced protein with tetratricopeptide repeats 2 [Source:HGNC Symbol;Acc:HGNC:5409]
96	ENSG00000121064	1618.96	-0.123439	0.138725	61.1017	7.51226e-08	1.04671e-05	96	96.1	ENSG00000121064	SCPEP1	serine carboxypeptidase 1 [Source:HGNC Symbol;Acc:HGNC:29507]
97	ENSG00000135899	249.603	1.80064	0.353163	60.997	7.83793e-08	1.08083e-05	97	97.1	ENSG00000135899	SP110	SP110 nuclear body protein [Source:HGNC Symbol;Acc:HGNC:5401]
98	ENSG00000012983	310.324	0.587533	0.244827	60.9168	8.09702e-08	1.10516e-05	98	98.1	ENSG00000012983	MAP4K5	mitogen-activated protein kinase kinase kinase kinase 5 [Source:HGNC Symbol;Acc:HGNC:6867]
99	ENSG00000173193	751.196	0.870718	0.283626	60.8133	8.44369e-08	1.14084e-05	99	99.1	ENSG00000173193	PARP14	poly(ADP-ribose) polymerase family member 14 [Source:HGNC Symbol;Acc:HGNC:29232]
100	ENSG00000105726	388.403	-0.134484	0.233155	60.6042	9.18955e-08	1.21702e-05	100	100.1	ENSG00000105726	ATP13A1	ATPase 13A1 [Source:HGNC Symbol;Acc:HGNC:24215]
101	ENSG00000118523	3901.03	-0.175615	0.171492	60.6204	9.1295e-08	1.21702e-05	101	101.1	ENSG00000118523	CCN2	cellular communication network factor 2 [Source:HGNC Symbol;Acc:HGNC:2500]
102	ENSG00000104529	816.713	0.494197	0.157044	60.4729	9.69082e-08	1.25982e-05	102	102.1	ENSG00000104529	EEF1D	eukaryotic translation elongation factor 1 delta [Source:HGNC Symbol;Acc:HGNC:3211]
103	ENSG00000204574	398.447	0.179576	0.183409	60.4703	9.70103e-08	1.25982e-05	103	103.1	ENSG00000204574	ABCF1	ATP binding cassette subfamily F member 1 [Source:HGNC Symbol;Acc:HGNC:70]
104	ENSG00000092010	1193.34	0.355678	0.105553	60.3065	1.03656e-07	1.33317e-05	104	104.1	ENSG00000092010	PSME1	proteasome activator subunit 1 [Source:HGNC Symbol;Acc:HGNC:9568]
105	ENSG00000198791	438.698	-0.0605566	0.198531	59.9959	1.17514e-07	1.49701e-05	105	105.1	ENSG00000198791	CNOT7	CCR4-NOT transcription complex subunit 7 [Source:HGNC Symbol;Acc:HGNC:14101]
106	ENSG00000100290	305.506	0.212414	0.220986	59.9082	1.21748e-07	1.50787e-05	106	106.1	ENSG00000100290	BIK	BCL2 interacting killer [Source:HGNC Symbol;Acc:HGNC:1051]
107	ENSG00000107372	1004.35	0.358437	0.137467	59.9102	1.21649e-07	1.50787e-05	107	107.1	ENSG00000107372	ZFAND5	zinc finger AN1-type containing 5 [Source:HGNC Symbol;Acc:HGNC:13008]
108	ENSG00000165476	821.637	0.427099	0.17331	59.9246	1.20946e-07	1.50787e-05	108	108.1	ENSG00000165476	REEP3	receptor accessory protein 3 [Source:HGNC Symbol;Acc:HGNC:23711]
109	ENSG00000165283	473.623	0.490158	0.172567	59.7096	1.31909e-07	1.61873e-05	109	109.1	ENSG00000165283	STOML2	stomatin like 2 [Source:HGNC Symbol;Acc:HGNC:14559]
110	ENSG00000117523	1905.18	0.188581	0.152901	59.4435	1.46846e-07	1.76956e-05	110	110.1	ENSG00000117523	PRRC2C	proline rich coiled-coil 2C [Source:HGNC Symbol;Acc:HGNC:24903]
111	ENSG00000135845	148.029	0.720825	0.22749	59.4553	1.46147e-07	1.76956e-05	111	111.1	ENSG00000135845	PIGC	phosphatidylinositol glycan anchor biosynthesis class C [Source:HGNC Symbol;Acc:HGNC:8960]
112	ENSG00000161016	2382.04	0.522329	0.136804	59.3502	1.52468e-07	1.8209e-05	112	112.1	ENSG00000161016	RPL8	ribosomal protein L8 [Source:HGNC Symbol;Acc:HGNC:10368]
113	ENSG00000149187	1077.63	-0.420628	0.167864	59.3226	1.54174e-07	1.82499e-05	113	113.1	ENSG00000149187	CELF1	CUGBP Elav-like family member 1 [Source:HGNC Symbol;Acc:HGNC:2549]
114	ENSG00000138674	796.188	0.359624	0.152851	59.2978	1.55721e-07	1.82712e-05	114	114.1	ENSG00000138674	SEC31A	SEC31 homolog A, COPII coat complex component [Source:HGNC Symbol;Acc:HGNC:17052]
115	ENSG00000121067	511.822	0.36958	0.175706	59.2267	1.60245e-07	1.86386e-05	115	115.1	ENSG00000121067	SPOP	speckle type BTB/POZ protein [Source:HGNC Symbol;Acc:HGNC:11254]
116	ENSG00000213625	1036.15	-0.16639	0.171425	59.176	1.63547e-07	1.88586e-05	116	116.1	ENSG00000213625	LEPROT	leptin receptor overlapping transcript [Source:HGNC Symbol;Acc:HGNC:29477]
117	ENSG00000109736	608.056	-0.141337	0.186388	59.0004	1.75522e-07	2.00665e-05	117	117.1	ENSG00000109736	MFSD10	major facilitator superfamily domain containing 10 [Source:HGNC Symbol;Acc:HGNC:16894]
118	ENSG00000160789	1587.74	0.436265	0.158792	58.9553	1.78736e-07	2.02608e-05	118	118.1	ENSG00000160789	LMNA	lamin A/C [Source:HGNC Symbol;Acc:HGNC:6636]
119	ENSG00000184009	14941.2	0.510812	0.155894	58.8806	1.84183e-07	2.07028e-05	119	119.1	ENSG00000184009	ACTG1	actin gamma 1 [Source:HGNC Symbol;Acc:HGNC:144]
120	ENSG00000167548	148.186	-0.451523	0.27023	58.7319	1.95528e-07	2.17948e-05	120	120.1	ENSG00000167548	KMT2D	lysine methyltransferase 2D [Source:HGNC Symbol;Acc:HGNC:7133]
121	ENSG00000204256	1034.65	0.299645	0.166421	58.499	2.147e-07	2.37341e-05	121	121.1	ENSG00000204256	BRD2	bromodomain containing 2 [Source:HGNC Symbol;Acc:HGNC:1103]
122	ENSG00000137154	3842.27	0.0954125	0.122062	58.2745	2.34938e-07	2.57584e-05	122	122.1	ENSG00000137154	RPS6	ribosomal protein S6 [Source:HGNC Symbol;Acc:HGNC:10429]
123	ENSG00000157020	539.887	-0.0330237	0.156266	58.2539	2.3689e-07	2.57613e-05	123	123.1	ENSG00000157020	SEC13	SEC13 homolog, nuclear pore and COPII coat complex component [Source:HGNC Symbol;Acc:HGNC:10697]
124	ENSG00000031698	359.981	0.302407	0.166873	58.1405	2.47905e-07	2.67417e-05	124	124.1	ENSG00000031698	SARS1	seryl-tRNA synthetase 1 [Source:HGNC Symbol;Acc:HGNC:10537]
125	ENSG00000034713	515.672	0.368553	0.166469	58.1183	2.50122e-07	2.6765e-05	125	125.1	ENSG00000034713	GABARAPL2	GABA type A receptor associated protein like 2 [Source:HGNC Symbol;Acc:HGNC:13291]
126	ENSG00000140391	1973.16	0.352962	0.114027	58.0363	2.58478e-07	2.74397e-05	126	126.1	ENSG00000140391	TSPAN3	tetraspanin 3 [Source:HGNC Symbol;Acc:HGNC:17752]
127	ENSG00000143344	138.729	0.552095	0.239481	57.8028	2.83821e-07	2.98929e-05	127	127.1	ENSG00000143344	RGL1	ral guanine nucleotide dissociation stimulator like 1 [Source:HGNC Symbol;Acc:HGNC:30281]
128	ENSG00000152795	1032.84	0.213718	0.105216	57.7339	2.91756e-07	3.04885e-05	128	128.1	ENSG00000152795	HNRNPDL	heterogeneous nuclear ribonucleoprotein D like [Source:HGNC Symbol;Acc:HGNC:5037]
129	ENSG00000138646	36.663	2.7868	0.920199	57.6302	3.04117e-07	3.15339e-05	129	129.1	ENSG00000138646	HERC5	HECT and RLD domain containing E3 ubiquitin protein ligase 5 [Source:HGNC Symbol;Acc:HGNC:24368]
130	ENSG00000160932	2423.69	1.00734	0.224299	57.5202	3.17795e-07	3.26987e-05	130	130.1	ENSG00000160932	LY6E	lymphocyte antigen 6 family member E [Source:HGNC Symbol;Acc:HGNC:6727]
131	ENSG00000108771	142.222	1.62202	0.366747	57.4151	3.3143e-07	3.37914e-05	131	131.1	ENSG00000108771	DHX58	DExH-box helicase 58 [Source:HGNC Symbol;Acc:HGNC:29517]
132	ENSG00000111669	1579.02	0.514334	0.134062	57.3812	3.35947e-07	3.37914e-05	132	132.1	ENSG00000111669	TPI1	triosephosphate isomerase 1 [Source:HGNC Symbol;Acc:HGNC:12009]
133	ENSG00000133275	700.313	0.493085	0.176476	57.3809	3.35994e-07	3.37914e-05	133	133.1	ENSG00000133275	CSNK1G2	casein kinase 1 gamma 2 [Source:HGNC Symbol;Acc:HGNC:2455]
134	ENSG00000121057	312.291	-0.393483	0.22178	57.3465	3.40635e-07	3.40025e-05	134	134.1	ENSG00000121057	AKAP1	A-kinase anchoring protein 1 [Source:HGNC Symbol;Acc:HGNC:367]
135	ENSG00000106609	601.637	-0.231428	0.148582	57.3193	3.44365e-07	3.41202e-05	135	135.1	ENSG00000106609	TMEM248	transmembrane protein 248 [Source:HGNC Symbol;Acc:HGNC:25476]
136	ENSG00000127483	508.797	-0.54518	0.160556	57.2926	3.48049e-07	3.42317e-05	136	136.1	ENSG00000127483	HP1BP3	heterochromatin protein 1 binding protein 3 [Source:HGNC Symbol;Acc:HGNC:24973]
137	ENSG00000119125	436.8	-1.06112	0.230639	57.0289	3.86694e-07	3.77549e-05	137	137.1	ENSG00000119125	GDA	guanine deaminase [Source:HGNC Symbol;Acc:HGNC:4212]
138	ENSG00000070756	8191.56	-0.245705	0.101151	56.9718	3.95597e-07	3.83442e-05	138	138.1	ENSG00000070756	PABPC1	poly(A) binding protein cytoplasmic 1 [Source:HGNC Symbol;Acc:HGNC:8554]
139	ENSG00000123349	489.724	0.470429	0.158652	56.9105	4.05395e-07	3.90113e-05	139	139.1	ENSG00000123349	PFDN5	prefoldin subunit 5 [Source:HGNC Symbol;Acc:HGNC:8869]
140	ENSG00000177697	1388.36	0.60484	0.152	56.6995	4.40967e-07	4.21313e-05	140	140.1	ENSG00000177697	CD151	CD151 molecule (Raph blood group) [Source:HGNC Symbol;Acc:HGNC:1630]
141	ENSG00000119396	737.982	-0.234624	0.187237	56.6001	4.58774e-07	4.35217e-05	141	141.1	ENSG00000119396	RAB14	RAB14, member RAS oncogene family [Source:HGNC Symbol;Acc:HGNC:16524]
142	ENSG00000196139	563.646	-0.461135	0.197701	56.4304	4.9086e-07	4.62006e-05	142	142.1	ENSG00000196139	AKR1C3	aldo-keto reductase family 1 member C3 [Source:HGNC Symbol;Acc:HGNC:386]
143	ENSG00000205581	924.12	-0.13112	0.141948	56.4147	4.93921e-07	4.62006e-05	143	143.1	ENSG00000205581	HMGN1	high mobility group nucleosome binding domain 1 [Source:HGNC Symbol;Acc:HGNC:4984]
144	ENSG00000009954	600.013	0.388265	0.166177	56.2754	5.22078e-07	4.84952e-05	144	144.1	ENSG00000009954	BAZ1B	bromodomain adjacent to zinc finger domain 1B [Source:HGNC Symbol;Acc:HGNC:961]
145	ENSG00000163840	321.032	0.649777	0.210712	56.2456	5.28308e-07	4.87355e-05	145	145.1	ENSG00000163840	DTX3L	deltex E3 ubiquitin ligase 3L [Source:HGNC Symbol;Acc:HGNC:30323]
146	ENSG00000164626	356.664	-0.215811	0.225066	56.1257	5.54091e-07	5.0571e-05	146	146.1	ENSG00000164626	KCNK5	potassium two pore domain channel subfamily K member 5 [Source:HGNC Symbol;Acc:HGNC:6280]
147	ENSG00000167552	3491.6	0.119434	0.221937	56.1181	5.55766e-07	5.0571e-05	147	147.1	ENSG00000167552	TUBA1A	tubulin alpha 1a [Source:HGNC Symbol;Acc:HGNC:20766]
148	ENSG00000107201	139.256	2.37648	0.611068	55.9587	5.92104e-07	5.35134e-05	148	148.1	ENSG00000107201	DDX58	DExD/H-box helicase 58 [Source:HGNC Symbol;Acc:HGNC:19102]
149	ENSG00000130702	1298.63	-0.407402	0.139729	55.9275	5.99494e-07	5.38176e-05	149	149.1	ENSG00000130702	LAMA5	laminin subunit alpha 5 [Source:HGNC Symbol;Acc:HGNC:6485]
150	ENSG00000123240	567.93	0.691778	0.186932	55.8665	6.14188e-07	5.47692e-05	150	150.1	ENSG00000123240	OPTN	optineurin [Source:HGNC Symbol;Acc:HGNC:17142]
151	ENSG00000158710	1144.49	-0.35785	0.137202	55.8019	6.30128e-07	5.55866e-05	151	151.1	ENSG00000158710	TAGLN2	transgelin 2 [Source:HGNC Symbol;Acc:HGNC:11554]
152	ENSG00000265972	2714.45	0.376545	0.146034	55.7958	6.31666e-07	5.55866e-05	152	152.1	ENSG00000265972	TXNIP	thioredoxin interacting protein [Source:HGNC Symbol;Acc:HGNC:16952]
153	ENSG00000196912	78.5963	-0.704575	0.382035	55.777	6.36403e-07	5.56374e-05	153	153.1	ENSG00000196912	ANKRD36B	ankyrin repeat domain 36B [Source:HGNC Symbol;Acc:HGNC:29333]
154	ENSG00000196684	133.785	1.56202	0.481383	55.7436	6.44887e-07	5.6013e-05	154	154.1	ENSG00000196684	HSH2D	hematopoietic SH2 domain containing [Source:HGNC Symbol;Acc:HGNC:24920]
155	ENSG00000083845	1817.01	0.425215	0.181522	55.6809	6.61137e-07	5.7054e-05	155	155.1	ENSG00000083845	RPS5	ribosomal protein S5 [Source:HGNC Symbol;Acc:HGNC:10426]
156	ENSG00000158109	453.364	0.40648	0.162738	55.3328	7.5894e-07	6.50742e-05	156	156.1	ENSG00000158109	TPRG1L	tumor protein p63 regulated 1 like [Source:HGNC Symbol;Acc:HGNC:27007]
157	ENSG00000145632	1605.56	0.214256	0.131844	55.2501	7.84221e-07	6.68137e-05	157	157.1	ENSG00000145632	PLK2	polo like kinase 2 [Source:HGNC Symbol;Acc:HGNC:19699]
158	ENSG00000122566	2025.85	-0.0610848	0.104263	55.2152	7.95119e-07	6.71734e-05	158	158.1	ENSG00000122566	HNRNPA2B1	heterogeneous nuclear ribonucleoprotein A2/B1 [Source:HGNC Symbol;Acc:HGNC:5033]
159	ENSG00000212907	390.76	1.67964	0.588556	55.2045	7.98488e-07	6.71734e-05	159	159.1	ENSG00000212907	MT-ND4L	mitochondrially encoded NADH:ubiquinone oxidoreductase core subunit 4L [Source:HGNC Symbol;Acc:HGNC:7460]
160	ENSG00000162244	858.353	0.354539	0.163808	55.0451	8.50482e-07	7.11003e-05	160	160.1	ENSG00000162244	RPL29	ribosomal protein L29 [Source:HGNC Symbol;Acc:HGNC:10331]
161	ENSG00000089220	2222.82	-0.10219	0.148679	54.9845	8.71108e-07	7.23723e-05	161	161.1	ENSG00000089220	PEBP1	phosphatidylethanolamine binding protein 1 [Source:HGNC Symbol;Acc:HGNC:8630]
162	ENSG00000206560	257.491	-0.59798	0.205259	54.9376	8.87427e-07	7.3273e-05	162	162.1	ENSG00000206560	ANKRD28	ankyrin repeat domain 28 [Source:HGNC Symbol;Acc:HGNC:29024]
163	ENSG00000055332	651.086	0.987211	0.298042	54.8963	9.02029e-07	7.35703e-05	163	163.1	ENSG00000055332	EIF2AK2	eukaryotic translation initiation factor 2 alpha kinase 2 [Source:HGNC Symbol;Acc:HGNC:9437]
164	ENSG00000196507	211.387	0.418874	0.251207	54.9066	8.98369e-07	7.35703e-05	164	164.1	ENSG00000196507	TCEAL3	transcription elongation factor A like 3 [Source:HGNC Symbol;Acc:HGNC:28247]
165	ENSG00000105298	118.129	-0.629214	0.285569	54.8361	9.23734e-07	7.40719e-05	165	165.1	ENSG00000105298	CACTIN	cactin, spliceosome C complex subunit [Source:HGNC Symbol;Acc:HGNC:29938]
166	ENSG00000137818	2871.86	-0.095201	0.185734	54.8333	9.24791e-07	7.40719e-05	166	166.1	ENSG00000137818	RPLP1	ribosomal protein lateral stalk subunit P1 [Source:HGNC Symbol;Acc:HGNC:10372]
167	ENSG00000161547	837.453	0.18339	0.14401	54.8633	9.13889e-07	7.40719e-05	167	167.1	ENSG00000161547	SRSF2	serine and arginine rich splicing factor 2 [Source:HGNC Symbol;Acc:HGNC:10783]
168	ENSG00000154518	1934.14	-0.168997	0.162666	54.7817	9.43815e-07	7.51457e-05	168	168.1	ENSG00000154518	ATP5MC3	ATP synthase membrane subunit c locus 3 [Source:HGNC Symbol;Acc:HGNC:843]
169	ENSG00000076108	567.883	0.219037	0.155071	54.7333	9.62053e-07	7.61445e-05	169	169.1	ENSG00000076108	BAZ2A	bromodomain adjacent to zinc finger domain 2A [Source:HGNC Symbol;Acc:HGNC:962]
170	ENSG00000047249	336.43	0.432485	0.192585	54.6742	9.84771e-07	7.74841e-05	170	170.1	ENSG00000047249	ATP6V1H	ATPase H+ transporting V1 subunit H [Source:HGNC Symbol;Acc:HGNC:18303]
171	ENSG00000006118	561.544	0.568111	0.194936	54.6537	9.92748e-07	7.76549e-05	171	171.1	ENSG00000006118	TMEM132A	transmembrane protein 132A [Source:HGNC Symbol;Acc:HGNC:31092]
172	ENSG00000204469	457.545	-0.465986	0.163582	54.3025	1.14031e-06	8.86787e-05	172	172.1	ENSG00000204469	PRRC2A	proline rich coiled-coil 2A [Source:HGNC Symbol;Acc:HGNC:13918]
173	ENSG00000112697	880.94	-0.183549	0.138267	54.2369	1.17017e-06	9.0475e-05	173	173.1	ENSG00000112697	TMEM30A	transmembrane protein 30A [Source:HGNC Symbol;Acc:HGNC:16667]
174	ENSG00000183955	185.157	0.519184	0.227327	54.182	1.19578e-06	9.19235e-05	174	174.1	ENSG00000183955	KMT5A	lysine methyltransferase 5A [Source:HGNC Symbol;Acc:HGNC:29489]
175	ENSG00000066322	425.897	0.484163	0.163254	53.9229	1.32419e-06	0.000100356	175	175.1	ENSG00000066322	ELOVL1	ELOVL fatty acid elongase 1 [Source:HGNC Symbol;Acc:HGNC:14418]
176	ENSG00000083937	638.26	0.4673	0.152213	53.9362	1.31726e-06	0.000100356	176	176.1	ENSG00000083937	CHMP2B	charged multivesicular body protein 2B [Source:HGNC Symbol;Acc:HGNC:24537]
177	ENSG00000106153	1566.6	0.352205	0.108524	53.9013	1.33548e-06	0.000100356	177	177.1	ENSG00000106153	CHCHD2	coiled-coil-helix-coiled-coil-helix domain containing 2 [Source:HGNC Symbol;Acc:HGNC:21645]
178	ENSG00000147894	122.167	-0.313635	0.292051	53.9128	1.32948e-06	0.000100356	178	178.1	ENSG00000147894	C9orf72	C9orf72-SMCR8 complex subunit [Source:HGNC Symbol;Acc:HGNC:28337]
179	ENSG00000135387	1007.1	-0.235651	0.141983	53.8049	1.38713e-06	0.000103655	179	179.1	ENSG00000135387	CAPRIN1	cell cycle associated protein 1 [Source:HGNC Symbol;Acc:HGNC:6743]
180	ENSG00000100813	497.273	-0.633103	0.155867	53.7653	1.40887e-06	0.000104695	180	180.1	ENSG00000100813	ACIN1	apoptotic chromatin condensation inducer 1 [Source:HGNC Symbol;Acc:HGNC:17066]
181	ENSG00000166619	442.641	-0.071702	0.188897	53.6551	1.47122e-06	0.000108724	181	181.1	ENSG00000166619	BLCAP	BLCAP apoptosis inducing factor [Source:HGNC Symbol;Acc:HGNC:1055]
182	ENSG00000198034	2098.35	0.318125	0.124927	53.6058	1.50001e-06	0.000110243	182	182.1	ENSG00000198034	RPS4X	ribosomal protein S4 X-linked [Source:HGNC Symbol;Acc:HGNC:10424]
183	ENSG00000104687	579.046	-0.0734124	0.148077	53.551	1.53266e-06	0.000111895	183	183.1	ENSG00000104687	GSR	glutathione-disulfide reductase [Source:HGNC Symbol;Acc:HGNC:4623]
184	ENSG00000179364	245.935	0.366192	0.203526	53.5401	1.53923e-06	0.000111895	184	184.1	ENSG00000179364	PACS2	phosphofurin acidic cluster sorting protein 2 [Source:HGNC Symbol;Acc:HGNC:23794]
185	ENSG00000134905	251.834	-0.00546924	0.225315	53.462	1.58719e-06	0.000114758	185	185.1	ENSG00000134905	CARS2	cysteinyl-tRNA synthetase 2, mitochondrial [Source:HGNC Symbol;Acc:HGNC:25695]
186	ENSG00000177409	123.099	1.99139	0.54464	53.3565	1.65426e-06	0.000118965	186	186.1	ENSG00000177409	SAMD9L	sterile alpha motif domain containing 9 like [Source:HGNC Symbol;Acc:HGNC:1349]
187	ENSG00000086504	262.923	0.595251	0.202239	53.2895	1.69835e-06	0.000120706	187	187.1	ENSG00000086504	MRPL28	mitochondrial ribosomal protein L28 [Source:HGNC Symbol;Acc:HGNC:14484]
188	ENSG00000127884	1056.23	0.0346501	0.127787	53.2787	1.70555e-06	0.000120706	188	188.1	ENSG00000127884	ECHS1	enoyl-CoA hydratase, short chain 1 [Source:HGNC Symbol;Acc:HGNC:3151]
189	ENSG00000253368	268.114	-0.467899	0.270626	53.2943	1.69514e-06	0.000120706	189	189.1	ENSG00000253368	TRNP1	TMF1 regulated nuclear protein 1 [Source:HGNC Symbol;Acc:HGNC:34348]
190	ENSG00000185896	1384.53	-0.0619363	0.135542	53.2315	1.73742e-06	0.000122315	190	190.1	ENSG00000185896	LAMP1	lysosomal associated membrane protein 1 [Source:HGNC Symbol;Acc:HGNC:6499]
191	ENSG00000100836	834.583	-0.349413	0.160834	53.0886	1.83757e-06	0.000128688	191	191.1	ENSG00000100836	PABPN1	poly(A) binding protein nuclear 1 [Source:HGNC Symbol;Acc:HGNC:8565]
192	ENSG00000159176	391.779	0.561866	0.182456	53.0629	1.85615e-06	0.000129311	192	192.1	ENSG00000159176	CSRP1	cysteine and glycine rich protein 1 [Source:HGNC Symbol;Acc:HGNC:2469]
193	ENSG00000128487	372.181	0.488626	0.196117	53.043	1.87066e-06	0.000129647	193	193.1	ENSG00000128487	SPECC1	sperm antigen with calponin homology and coiled-coil domains 1 [Source:HGNC Symbol;Acc:HGNC:30615]
194	ENSG00000102100	449.613	-0.0742581	0.238726	52.947	1.94233e-06	0.000133921	194	194.1	ENSG00000102100	SLC35A2	solute carrier family 35 member A2 [Source:HGNC Symbol;Acc:HGNC:11022]
195	ENSG00000125970	583.741	0.30049	0.145683	52.7758	2.07698e-06	0.00014247	195	195.1	ENSG00000125970	RALY	RALY heterogeneous nuclear ribonucleoprotein [Source:HGNC Symbol;Acc:HGNC:15921]
196	ENSG00000068079	99.7684	1.6755	0.442312	52.7377	2.10823e-06	0.000143876	196	196.1	ENSG00000068079	IFI35	interferon induced protein 35 [Source:HGNC Symbol;Acc:HGNC:5399]
197	ENSG00000138002	334.202	-0.771814	0.249341	52.6738	2.16152e-06	0.000146764	197	197.1	ENSG00000138002	IFT172	intraflagellar transport 172 [Source:HGNC Symbol;Acc:HGNC:30391]
198	ENSG00000076944	479.611	0.295667	0.176235	52.6492	2.18241e-06	0.000147434	198	198.1	ENSG00000076944	STXBP2	syntaxin binding protein 2 [Source:HGNC Symbol;Acc:HGNC:11445]
199	ENSG00000090020	245.018	0.357571	0.240601	52.5936	2.23039e-06	0.000148609	199	199.1	ENSG00000090020	SLC9A1	solute carrier family 9 member A1 [Source:HGNC Symbol;Acc:HGNC:11071]
200	ENSG00000117228	375.301	1.22351	0.315499	52.5905	2.23314e-06	0.000148609	200	200.1	ENSG00000117228	GBP1	guanylate binding protein 1 [Source:HGNC Symbol;Acc:HGNC:4182]
201	ENSG00000170776	569.678	0.0861462	0.175222	52.6028	2.22237e-06	0.000148609	201	201.1	ENSG00000170776	AKAP13	A-kinase anchoring protein 13 [Source:HGNC Symbol;Acc:HGNC:371]
202	ENSG00000125817	189.375	0.593288	0.250903	52.5184	2.29697e-06	0.0001521	202	202.1	ENSG00000125817	CENPB	centromere protein B [Source:HGNC Symbol;Acc:HGNC:1852]
203	ENSG00000117450	3857.62	-0.067351	0.0992509	52.4847	2.32736e-06	0.000153354	203	203.1	ENSG00000117450	PRDX1	peroxiredoxin 1 [Source:HGNC Symbol;Acc:HGNC:9352]
204	ENSG00000134827	263.179	-0.775725	0.307961	52.4329	2.37497e-06	0.000155723	204	204.1	ENSG00000134827	TCN1	transcobalamin 1 [Source:HGNC Symbol;Acc:HGNC:11652]
205	ENSG00000160401	718.697	-0.205215	0.263299	52.3224	2.4797e-06	0.000161798	205	205.1	ENSG00000160401	CFAP157	cilia and flagella associated protein 157 [Source:HGNC Symbol;Acc:HGNC:27843]
206	ENSG00000147140	1136.24	-0.278627	0.153134	52.295	2.50636e-06	0.000162743	206	206.1	ENSG00000147140	NONO	non-POU domain containing octamer binding [Source:HGNC Symbol;Acc:HGNC:7871]
207	ENSG00000054118	489.581	0.356132	0.165847	52.0959	2.70884e-06	0.000175041	207	207.1	ENSG00000054118	THRAP3	thyroid hormone receptor associated protein 3 [Source:HGNC Symbol;Acc:HGNC:22964]
208	ENSG00000116209	2611.1	-0.0575965	0.112294	51.9979	2.81431e-06	0.000180982	208	208.1	ENSG00000116209	TMEM59	transmembrane protein 59 [Source:HGNC Symbol;Acc:HGNC:1239]
209	ENSG00000278311	580.362	0.203604	0.1846	51.9613	2.85475e-06	0.000182704	209	209.1	ENSG00000278311	GGNBP2	gametogenetin binding protein 2 [Source:HGNC Symbol;Acc:HGNC:19357]
210	ENSG00000124228	231.179	0.0716904	0.216077	51.9257	2.89468e-06	0.000184377	210	210.1	ENSG00000124228	DDX27	DEAD-box helicase 27 [Source:HGNC Symbol;Acc:HGNC:15837]
211	ENSG00000137628	171.289	2.15053	0.590268	51.8559	2.97439e-06	0.000188557	211	211.1	ENSG00000137628	DDX60	DExD/H-box helicase 60 [Source:HGNC Symbol;Acc:HGNC:25942]
212	ENSG00000058453	194.861	-1.19744	0.317498	51.8035	3.0357e-06	0.000191535	212	212.1	ENSG00000058453	CROCC	ciliary rootlet coiled-coil, rootletin [Source:HGNC Symbol;Acc:HGNC:21299]
213	ENSG00000105963	112.077	0.767438	0.277876	51.7836	3.05933e-06	0.00019212	213	213.1	ENSG00000105963	ADAP1	ArfGAP with dual PH domains 1 [Source:HGNC Symbol;Acc:HGNC:16486]
214	ENSG00000185507	141.553	2.05157	0.496577	51.7469	3.10341e-06	0.000193978	214	214.1	ENSG00000185507	IRF7	interferon regulatory factor 7 [Source:HGNC Symbol;Acc:HGNC:6122]
215	ENSG00000123144	588.106	0.5998	0.189972	51.5727	3.32102e-06	0.000206614	215	215.1	ENSG00000123144	TRIR	telomerase RNA component interacting RNase [Source:HGNC Symbol;Acc:HGNC:28424]
216	ENSG00000113716	243.485	0.103143	0.211122	51.5289	3.37802e-06	0.000208223	216	216.1	ENSG00000113716	HMGXB3	HMG-box containing 3 [Source:HGNC Symbol;Acc:HGNC:28982]
217	ENSG00000134910	338.252	-0.278172	0.217826	51.5379	3.36619e-06	0.000208223	217	217.1	ENSG00000134910	STT3A	STT3 oligosaccharyltransferase complex catalytic subunit A [Source:HGNC Symbol;Acc:HGNC:6172]
218	ENSG00000197586	206.996	0.101184	0.202732	51.5001	3.41604e-06	0.000209601	218	218.1	ENSG00000197586	ENTPD6	ectonucleoside triphosphate diphosphohydrolase 6 [Source:HGNC Symbol;Acc:HGNC:3368]
219	ENSG00000121310	446.486	-0.75657	0.187597	51.4798	3.44309e-06	0.000210296	219	219.1	ENSG00000121310	ECHDC2	enoyl-CoA hydratase domain containing 2 [Source:HGNC Symbol;Acc:HGNC:23408]
220	ENSG00000135392	126.937	0.360436	0.306369	51.4433	3.4923e-06	0.000212332	220	220.1	ENSG00000135392	DNAJC14	DnaJ heat shock protein family (Hsp40) member C14 [Source:HGNC Symbol;Acc:HGNC:24581]
221	ENSG00000248383	19.8922	0.0748381	0.604309	51.3273	3.65329e-06	0.000221115	221	221.1	ENSG00000248383	PCDHAC1	protocadherin alpha subfamily C, 1 [Source:HGNC Symbol;Acc:HGNC:8676]
222	ENSG00000149273	1014.15	0.11219	0.143878	51.3073	3.68184e-06	0.000221839	222	222.1	ENSG00000149273	RPS3	ribosomal protein S3 [Source:HGNC Symbol;Acc:HGNC:10420]
223	ENSG00000087191	550.871	0.035315	0.140926	51.2003	3.83796e-06	0.000228534	223	223.1	ENSG00000087191	PSMC5	proteasome 26S subunit, ATPase 5 [Source:HGNC Symbol;Acc:HGNC:9552]
224	ENSG00000171865	253.871	-0.210683	0.20048	51.2067	3.82851e-06	0.000228534	224	224.1	ENSG00000171865	RNASEH1	ribonuclease H1 [Source:HGNC Symbol;Acc:HGNC:18466]
225	ENSG00000185885	44.8583	3.19761	0.811546	51.1961	3.84421e-06	0.000228534	225	225.1	ENSG00000185885	IFITM1	interferon induced transmembrane protein 1 [Source:HGNC Symbol;Acc:HGNC:5412]
226	ENSG00000151690	619.188	-0.264319	0.172414	51.1435	3.92347e-06	0.000232214	226	226.1	ENSG00000151690	MFSD6	major facilitator superfamily domain containing 6 [Source:HGNC Symbol;Acc:HGNC:24711]
227	ENSG00000188290	638.251	0.931772	0.21133	51.102	3.98727e-06	0.00023495	227	227.1	ENSG00000188290	HES4	hes family bHLH transcription factor 4 [Source:HGNC Symbol;Acc:HGNC:24149]
228	ENSG00000150403	327.634	-0.147154	0.175689	51.0471	4.07306e-06	0.000237909	228	228.1	ENSG00000150403	TMCO3	transmembrane and coiled-coil domains 3 [Source:HGNC Symbol;Acc:HGNC:20329]
229	ENSG00000225921	601.702	0.495414	0.159806	51.0554	4.05991e-06	0.000237909	229	229.1	ENSG00000225921	NOL7	nucleolar protein 7 [Source:HGNC Symbol;Acc:HGNC:21040]
230	ENSG00000102996	227.17	0.403249	0.238867	50.9686	4.19885e-06	0.000244191	230	230.1	ENSG00000102996	MMP15	matrix metallopeptidase 15 [Source:HGNC Symbol;Acc:HGNC:7161]
231	ENSG00000090382	54.9818	-0.105662	0.451954	50.9346	4.25469e-06	0.000246367	231	231.1	ENSG00000090382	LYZ	lysozyme [Source:HGNC Symbol;Acc:HGNC:6740]
232	ENSG00000136918	268.591	0.384587	0.259904	50.9103	4.2948e-06	0.000246555	232	232.1	ENSG00000136918	WDR38	WD repeat domain 38 [Source:HGNC Symbol;Acc:HGNC:23745]
233	ENSG00000157869	106.606	-0.572145	0.267475	50.9135	4.28958e-06	0.000246555	233	233.1	ENSG00000157869	RAB28	RAB28, member RAS oncogene family [Source:HGNC Symbol;Acc:HGNC:9768]
234	ENSG00000133106	66.3822	2.92413	0.861375	50.8667	4.36814e-06	0.000249693	234	234.1	ENSG00000133106	EPSTI1	epithelial stromal interaction 1 [Source:HGNC Symbol;Acc:HGNC:16465]
235	ENSG00000198712	55303	0.502265	0.145817	50.8295	4.43144e-06	0.000252234	235	235.1	ENSG00000198712	MT-CO2	mitochondrially encoded cytochrome c oxidase II [Source:HGNC Symbol;Acc:HGNC:7421]
236	ENSG00000102974	400.195	0.264775	0.212798	50.7659	4.54198e-06	0.00025743	236	236.1	ENSG00000102974	CTCF	CCCTC-binding factor [Source:HGNC Symbol;Acc:HGNC:13723]
237	ENSG00000141279	1903.1	-0.37699	0.0889558	50.7292	4.60693e-06	0.00026001	237	237.1	ENSG00000141279	NPEPPS	aminopeptidase puromycin sensitive [Source:HGNC Symbol;Acc:HGNC:7900]
238	ENSG00000084207	4352.31	0.40733	0.0962433	50.5758	4.88879e-06	0.000272469	238	238.1	ENSG00000084207	GSTP1	glutathione S-transferase pi 1 [Source:HGNC Symbol;Acc:HGNC:4638]
239	ENSG00000106992	217.615	-0.78418	0.237927	50.5774	4.88574e-06	0.000272469	239	239.1	ENSG00000106992	AK1	adenylate kinase 1 [Source:HGNC Symbol;Acc:HGNC:361]
240	ENSG00000175048	78.2403	-0.515747	0.377103	50.5891	4.86362e-06	0.000272469	240	240.1	ENSG00000175048	ZDHHC14	zinc finger DHHC-type palmitoyltransferase 14 [Source:HGNC Symbol;Acc:HGNC:20341]
241	ENSG00000150991	3966.81	0.491233	0.107808	50.4808	5.07169e-06	0.000281489	241	241.1	ENSG00000150991	UBC	ubiquitin C [Source:HGNC Symbol;Acc:HGNC:12468]
242	ENSG00000189143	1384.22	0.374552	0.142859	50.4458	5.14084e-06	0.000284148	242	242.1	ENSG00000189143	CLDN4	claudin 4 [Source:HGNC Symbol;Acc:HGNC:2046]
243	ENSG00000138496	563.264	0.688325	0.283894	50.3915	5.24973e-06	0.000288973	243	243.1	ENSG00000138496	PARP9	poly(ADP-ribose) polymerase family member 9 [Source:HGNC Symbol;Acc:HGNC:24118]
244	ENSG00000003056	78.2895	-0.0458023	0.354517	50.3144	5.40861e-06	0.000294088	244	244.1	ENSG00000003056	M6PR	mannose-6-phosphate receptor, cation dependent [Source:HGNC Symbol;Acc:HGNC:6752]
245	ENSG00000162227	97.1841	1.23624	0.363171	50.3239	5.38865e-06	0.000294088	245	245.1	ENSG00000162227	TAF6L	TATA-box binding protein associated factor 6 like [Source:HGNC Symbol;Acc:HGNC:17305]
246	ENSG00000180900	306.007	-0.0811903	0.263945	50.3309	5.37427e-06	0.000294088	246	246.1	ENSG00000180900	SCRIB	scribble planar cell polarity protein [Source:HGNC Symbol;Acc:HGNC:30377]
247	ENSG00000171962	458.983	-0.145244	0.243631	50.2598	5.52371e-06	0.00029913	247	247.1	ENSG00000171962	DRC3	dynein regulatory complex subunit 3 [Source:HGNC Symbol;Acc:HGNC:25384]
248	ENSG00000126778	907.379	0.425945	0.183971	50.1538	5.75452e-06	0.000310373	248	248.1	ENSG00000126778	SIX1	SIX homeobox 1 [Source:HGNC Symbol;Acc:HGNC:10887]
249	ENSG00000147274	601.631	0.182194	0.15091	50.1426	5.77953e-06	0.00031047	249	249.1	ENSG00000147274	RBMX	RNA binding motif protein X-linked [Source:HGNC Symbol;Acc:HGNC:9910]
250	ENSG00000124942	847.946	0.317702	0.214925	50.1225	5.82444e-06	0.000311631	250	250.1	ENSG00000124942	AHNAK	AHNAK nucleoprotein [Source:HGNC Symbol;Acc:HGNC:347]
251	ENSG00000091073	555.718	0.445707	0.165871	50.0437	6.00416e-06	0.000319967	251	251.1	ENSG00000091073	DTX2	deltex E3 ubiquitin ligase 2 [Source:HGNC Symbol;Acc:HGNC:15973]
252	ENSG00000126254	396.106	0.537218	0.17403	50.0136	6.07444e-06	0.000322427	252	252.1	ENSG00000126254	RBM42	RNA binding motif protein 42 [Source:HGNC Symbol;Acc:HGNC:28117]
253	ENSG00000125652	249.363	0.502292	0.213308	49.9446	6.23808e-06	0.000328506	253	253.1	ENSG00000125652	ALKBH7	alkB homolog 7 [Source:HGNC Symbol;Acc:HGNC:21306]
254	ENSG00000141380	478.049	-0.124243	0.204655	49.9539	6.21581e-06	0.000328506	254	254.1	ENSG00000141380	SS18	SS18 subunit of BAF chromatin remodeling complex [Source:HGNC Symbol;Acc:HGNC:11340]
255	ENSG00000133657	463.265	-0.365406	0.155744	49.8716	6.41609e-06	0.000336555	255	255.1	ENSG00000133657	ATP13A3	ATPase 13A3 [Source:HGNC Symbol;Acc:HGNC:24113]
256	ENSG00000149930	251.002	0.255837	0.220388	49.8201	6.54479e-06	0.000341965	256	256.1	ENSG00000149930	TAOK2	TAO kinase 2 [Source:HGNC Symbol;Acc:HGNC:16835]
257	ENSG00000107679	325.705	-0.422214	0.188268	49.7245	6.79024e-06	0.000353409	257	257.1	ENSG00000107679	PLEKHA1	pleckstrin homology domain containing A1 [Source:HGNC Symbol;Acc:HGNC:14335]
258	ENSG00000127616	1429.26	-0.0935192	0.113373	49.655	6.97429e-06	0.000361582	258	258.1	ENSG00000127616	SMARCA4	SWI/SNF related, matrix associated, actin dependent regulator of chromatin, subfamily a, member 4 [Source:HGNC Symbol;Acc:HGNC:11100]
259	ENSG00000204525	5618.21	0.481065	0.123829	49.5917	7.14622e-06	0.000369065	259	259.1	ENSG00000204525	HLA-C	major histocompatibility complex, class I, C [Source:HGNC Symbol;Acc:HGNC:4933]
260	ENSG00000197345	214.632	0.37886	0.222957	49.4934	7.42156e-06	0.000381811	260	260.1	ENSG00000197345	MRPL21	mitochondrial ribosomal protein L21 [Source:HGNC Symbol;Acc:HGNC:14479]
261	ENSG00000114125	668.694	0.631438	0.130673	49.3968	7.70243e-06	0.000394447	261	261.1	ENSG00000114125	RNF7	ring finger protein 7 [Source:HGNC Symbol;Acc:HGNC:10070]
262	ENSG00000156642	1747.76	-0.293849	0.137616	49.3887	7.72616e-06	0.000394447	262	262.1	ENSG00000156642	NPTN	neuroplastin [Source:HGNC Symbol;Acc:HGNC:17867]
263	ENSG00000070159	614.165	-0.380003	0.1383	49.3554	7.82592e-06	0.000398021	263	263.1	ENSG00000070159	PTPN3	protein tyrosine phosphatase non-receptor type 3 [Source:HGNC Symbol;Acc:HGNC:9655]
264	ENSG00000135407	28.2056	-2.75041	0.636078	49.258	8.12396e-06	0.000411614	264	264.1	ENSG00000135407	AVIL	advillin [Source:HGNC Symbol;Acc:HGNC:14188]
265	ENSG00000158716	523.65	0.182698	0.191415	49.196	8.31981e-06	0.000419946	265	265.1	ENSG00000158716	DUSP23	dual specificity phosphatase 23 [Source:HGNC Symbol;Acc:HGNC:21480]
266	ENSG00000117616	300.872	-1.15369	0.200342	49.1554	8.45054e-06	0.000424941	266	266.1	ENSG00000117616	RSRP1	arginine and serine rich protein 1 [Source:HGNC Symbol;Acc:HGNC:25234]
267	ENSG00000234745	7749.66	0.570993	0.13844	49.1173	8.57479e-06	0.000429575	267	267.1	ENSG00000234745	HLA-B	major histocompatibility complex, class I, B [Source:HGNC Symbol;Acc:HGNC:4932]
268	ENSG00000065613	650.064	-0.161932	0.139882	48.9942	8.98943e-06	0.000448667	268	268.1	ENSG00000065613	SLK	STE20 like kinase [Source:HGNC Symbol;Acc:HGNC:11088]
269	ENSG00000118816	2843	0.212944	0.11364	48.9781	9.04516e-06	0.00044977	269	269.1	ENSG00000118816	CCNI	cyclin I [Source:HGNC Symbol;Acc:HGNC:1595]
270	ENSG00000108298	3685.81	0.0810311	0.100596	48.7769	9.77009e-06	0.000484017	270	270.1	ENSG00000108298	RPL19	ribosomal protein L19 [Source:HGNC Symbol;Acc:HGNC:10312]
271	ENSG00000130522	3282.65	0.415457	0.106442	48.7376	9.91803e-06	0.000489534	271	271.1	ENSG00000130522	JUND	JunD proto-oncogene, AP-1 transcription factor subunit [Source:HGNC Symbol;Acc:HGNC:6206]
272	ENSG00000164096	770.137	0.139932	0.194347	48.6538	1.02411e-05	0.000503534	272	272.1	ENSG00000164096	C4orf3	chromosome 4 open reading frame 3 [Source:HGNC Symbol;Acc:HGNC:19225]
273	ENSG00000172661	122.34	0.234031	0.28542	48.6447	1.0277e-05	0.000503534	273	273.1	ENSG00000172661	WASHC2C	WASH complex subunit 2C [Source:HGNC Symbol;Acc:HGNC:23414]
274	ENSG00000167553	785.131	0.135704	0.180813	48.5913	1.04889e-05	0.000512042	274	274.1	ENSG00000167553	TUBA1C	tubulin alpha 1c [Source:HGNC Symbol;Acc:HGNC:20768]
275	ENSG00000187446	709.971	0.115255	0.133949	48.561	1.06115e-05	0.000516143	275	275.1	ENSG00000187446	CHP1	calcineurin like EF-hand protein 1 [Source:HGNC Symbol;Acc:HGNC:17433]
276	ENSG00000135720	620.747	-0.748937	0.201484	48.5251	1.07582e-05	0.000521381	276	276.1	ENSG00000135720	DYNC1LI2	dynein cytoplasmic 1 light intermediate chain 2 [Source:HGNC Symbol;Acc:HGNC:2966]
277	ENSG00000188486	119.079	0.000561618	0.299133	48.425	1.11775e-05	0.000539746	277	277.1	ENSG00000188486	H2AX	H2A.X variant histone [Source:HGNC Symbol;Acc:HGNC:4739]
278	ENSG00000113593	70.6136	-0.690897	0.374883	48.3868	1.13418e-05	0.000545713	278	278.1	ENSG00000113593	PPWD1	peptidylprolyl isomerase domain and WD repeat containing 1 [Source:HGNC Symbol;Acc:HGNC:28954]
279	ENSG00000176946	212.85	-0.00540442	0.212242	48.3024	1.17135e-05	0.000561577	279	279.1	ENSG00000176946	THAP4	THAP domain containing 4 [Source:HGNC Symbol;Acc:HGNC:23187]
280	ENSG00000013374	372.963	0.628818	0.202907	48.2535	1.19341e-05	0.00057011	280	280.1	ENSG00000013374	NUB1	negative regulator of ubiquitin like proteins 1 [Source:HGNC Symbol;Acc:HGNC:17623]
281	ENSG00000111642	765.856	-0.393918	0.119287	48.155	1.23913e-05	0.000589844	281	281.1	ENSG00000111642	CHD4	chromodomain helicase DNA binding protein 4 [Source:HGNC Symbol;Acc:HGNC:1919]
282	ENSG00000099219	334.231	-0.319734	0.253777	48.0139	1.30764e-05	0.00062025	282	282.1	ENSG00000099219	ERMP1	endoplasmic reticulum metallopeptidase 1 [Source:HGNC Symbol;Acc:HGNC:23703]
283	ENSG00000114354	785.18	0.175281	0.114991	47.9911	1.31904e-05	0.000623443	283	283.1	ENSG00000114354	TFG	trafficking from ER to golgi regulator [Source:HGNC Symbol;Acc:HGNC:11758]
284	ENSG00000158428	132.596	0.594114	0.267686	47.9603	1.33461e-05	0.000628582	284	284.1	ENSG00000158428	CATIP	ciliogenesis associated TTC17 interacting protein [Source:HGNC Symbol;Acc:HGNC:25062]
285	ENSG00000131370	174.312	-0.295932	0.239315	47.9443	1.34278e-05	0.000630209	285	285.1	ENSG00000131370	SH3BP5	SH3 domain binding protein 5 [Source:HGNC Symbol;Acc:HGNC:10827]
286	ENSG00000064393	647.988	0.016083	0.148018	47.9136	1.35859e-05	0.000633187	286	286.1	ENSG00000064393	HIPK2	homeodomain interacting protein kinase 2 [Source:HGNC Symbol;Acc:HGNC:14402]
287	ENSG00000146701	1429.09	-0.0956592	0.121997	47.9174	1.35659e-05	0.000633187	287	287.1	ENSG00000146701	MDH2	malate dehydrogenase 2 [Source:HGNC Symbol;Acc:HGNC:6971]
288	ENSG00000162521	733.126	-0.418375	0.151612	47.7147	1.4654e-05	0.000678167	288	288.1	ENSG00000162521	RBBP4	RB binding protein 4, chromatin remodeling factor [Source:HGNC Symbol;Acc:HGNC:9887]
289	ENSG00000168961	634.35	0.53324	0.194018	47.707	1.46971e-05	0.000678167	289	289.1	ENSG00000168961	LGALS9	galectin 9 [Source:HGNC Symbol;Acc:HGNC:6570]
290	ENSG00000169851	489.671	0.543071	0.223959	47.7059	1.47031e-05	0.000678167	290	290.1	ENSG00000169851	PCDH7	protocadherin 7 [Source:HGNC Symbol;Acc:HGNC:8659]
291	ENSG00000132510	437.871	-0.0575177	0.232143	47.6833	1.48304e-05	0.000681688	291	291.1	ENSG00000132510	KDM6B	lysine demethylase 6B [Source:HGNC Symbol;Acc:HGNC:29012]
292	ENSG00000115295	234.835	0.136739	0.169637	47.5788	1.54314e-05	0.000706883	292	292.1	ENSG00000115295	CLIP4	CAP-Gly domain containing linker protein family member 4 [Source:HGNC Symbol;Acc:HGNC:26108]
293	ENSG00000100883	222.846	-0.324177	0.20725	47.5569	1.55605e-05	0.000710366	293	293.1	ENSG00000100883	SRP54	signal recognition particle 54 [Source:HGNC Symbol;Acc:HGNC:11301]
294	ENSG00000180071	114.612	-1.33714	0.34295	47.5306	1.57168e-05	0.00071506	294	294.1	ENSG00000180071	ANKRD18A	ankyrin repeat domain 18A [Source:HGNC Symbol;Acc:HGNC:23643]
295	ENSG00000171617	283.565	0.26113	0.262697	47.3811	1.66353e-05	0.000754283	295	295.1	ENSG00000171617	ENC1	ectodermal-neural cortex 1 [Source:HGNC Symbol;Acc:HGNC:3345]
296	ENSG00000111676	322.764	0.0416154	0.237108	47.3517	1.68217e-05	0.00076016	296	296.1	ENSG00000111676	ATN1	atrophin 1 [Source:HGNC Symbol;Acc:HGNC:3033]
297	ENSG00000180992	153.609	0.0924909	0.250775	47.3185	1.70348e-05	0.000765907	297	297.1	ENSG00000180992	MRPL14	mitochondrial ribosomal protein L14 [Source:HGNC Symbol;Acc:HGNC:14279]
298	ENSG00000188725	201.531	-0.150483	0.225627	47.3141	1.70634e-05	0.000765907	298	298.1	ENSG00000188725	SMIM15	small integral membrane protein 15 [Source:HGNC Symbol;Acc:HGNC:33861]
299	ENSG00000181690	104.409	-0.904117	0.280298	47.1782	1.79665e-05	0.000803744	299	299.1	ENSG00000181690	PLAG1	PLAG1 zinc finger [Source:HGNC Symbol;Acc:HGNC:9045]
300	ENSG00000198087	434.597	0.451053	0.170101	47.1509	1.81529e-05	0.000809375	300	300.1	ENSG00000198087	CD2AP	CD2 associated protein [Source:HGNC Symbol;Acc:HGNC:14258]
301	ENSG00000168724	398.946	0.278877	0.208803	47.1331	1.82763e-05	0.000812171	301	301.1	ENSG00000168724	DNAJC21	DnaJ heat shock protein family (Hsp40) member C21 [Source:HGNC Symbol;Acc:HGNC:27030]
302	ENSG00000008441	568.324	0.597386	0.18799	47.0498	1.88619e-05	0.000835418	302	302.1	ENSG00000008441	NFIX	nuclear factor I X [Source:HGNC Symbol;Acc:HGNC:7788]
303	ENSG00000177479	408.909	-0.349285	0.1751	46.9742	1.94105e-05	0.00085688	303	303.1	ENSG00000177479	ARIH2	ariadne RBR E3 ubiquitin protein ligase 2 [Source:HGNC Symbol;Acc:HGNC:690]
304	ENSG00000070413	471.259	0.493365	0.183394	46.9486	1.95995e-05	0.000860624	304	304.1	ENSG00000070413	DGCR2	DiGeorge syndrome critical region gene 2 [Source:HGNC Symbol;Acc:HGNC:2845]
305	ENSG00000142871	1234.02	0.136754	0.178782	46.9453	1.9624e-05	0.000860624	305	305.1	ENSG00000142871	CCN1	cellular communication network factor 1 [Source:HGNC Symbol;Acc:HGNC:2654]
306	ENSG00000100647	311.167	0.712569	0.250946	46.8596	2.0271e-05	0.000886096	306	306.1	ENSG00000100647	SUSD6	sushi domain containing 6 [Source:HGNC Symbol;Acc:HGNC:19956]
307	ENSG00000103342	1018.69	-0.230771	0.136015	46.8441	2.03897e-05	0.000888381	307	307.1	ENSG00000103342	GSPT1	G1 to S phase transition 1 [Source:HGNC Symbol;Acc:HGNC:4621]
308	ENSG00000197747	4389.65	0.446247	0.16548	46.8242	2.05442e-05	0.000892207	308	308.1	ENSG00000197747	S100A10	S100 calcium binding protein A10 [Source:HGNC Symbol;Acc:HGNC:10487]
309	ENSG00000099282	321.34	-0.324586	0.249014	46.7435	2.11804e-05	0.000916859	309	309.1	ENSG00000099282	TSPAN15	tetraspanin 15 [Source:HGNC Symbol;Acc:HGNC:23298]
310	ENSG00000170345	1465.73	-0.434999	0.351076	46.7252	2.13279e-05	0.000920266	310	310.1	ENSG00000170345	FOS	Fos proto-oncogene, AP-1 transcription factor subunit [Source:HGNC Symbol;Acc:HGNC:3796]
311	ENSG00000008226	225.09	-0.659917	0.293358	46.6995	2.15362e-05	0.000926266	311	311.1	ENSG00000008226	DLEC1	DLEC1 cilia and flagella associated protein [Source:HGNC Symbol;Acc:HGNC:2899]
312	ENSG00000187118	126.293	0.583203	0.305509	46.6147	2.22375e-05	0.000953363	312	312.1	ENSG00000187118	CMC1	C-X9-C motif containing 1 [Source:HGNC Symbol;Acc:HGNC:28783]
313	ENSG00000145113	4526.54	-0.314979	0.150734	46.5919	2.24295e-05	0.00095547	313	313.1	ENSG00000145113	MUC4	mucin 4, cell surface associated [Source:HGNC Symbol;Acc:HGNC:7514]
314	ENSG00000169738	464.606	0.332149	0.167886	46.5994	2.23663e-05	0.00095547	314	314.1	ENSG00000169738	DCXR	dicarbonyl and L-xylulose reductase [Source:HGNC Symbol;Acc:HGNC:18985]
315	ENSG00000169245	33.6277	7.24141	2.16831	46.4285	2.38568e-05	0.00101304	315	315.1	ENSG00000169245	CXCL10	C-X-C motif chemokine ligand 10 [Source:HGNC Symbol;Acc:HGNC:10637]
316	ENSG00000117298	970.745	0.505975	0.224489	46.4108	2.40168e-05	0.00101661	316	316.1	ENSG00000117298	ECE1	endothelin converting enzyme 1 [Source:HGNC Symbol;Acc:HGNC:3146]
317	ENSG00000108561	704.854	0.307602	0.197192	46.3434	2.46349e-05	0.00103948	317	317.1	ENSG00000108561	C1QBP	complement C1q binding protein [Source:HGNC Symbol;Acc:HGNC:1243]
318	ENSG00000196923	365.742	0.257211	0.261683	46.3004	2.50383e-05	0.00105318	318	318.1	ENSG00000196923	PDLIM7	PDZ and LIM domain 7 [Source:HGNC Symbol;Acc:HGNC:22958]
319	ENSG00000149591	806.493	1.19531	0.471802	46.2731	2.52971e-05	0.00105757	319	319.1	ENSG00000149591	TAGLN	transgelin [Source:HGNC Symbol;Acc:HGNC:11553]
320	ENSG00000181143	1115.33	-0.0903489	0.336309	46.2727	2.53007e-05	0.00105757	320	320.1	ENSG00000181143	MUC16	mucin 16, cell surface associated [Source:HGNC Symbol;Acc:HGNC:15582]
321	ENSG00000176014	420.063	0.390074	0.229383	46.1772	2.62283e-05	0.00108953	321	321.1	ENSG00000176014	TUBB6	tubulin beta 6 class V [Source:HGNC Symbol;Acc:HGNC:20776]
322	ENSG00000189334	952.358	-0.193802	0.254242	46.1776	2.62239e-05	0.00108953	322	322.1	ENSG00000189334	S100A14	S100 calcium binding protein A14 [Source:HGNC Symbol;Acc:HGNC:18901]
323	ENSG00000122406	3558.11	0.15157	0.148964	46.1536	2.64621e-05	0.00109584	323	323.1	ENSG00000122406	RPL5	ribosomal protein L5 [Source:HGNC Symbol;Acc:HGNC:10360]
324	ENSG00000141665	89.2884	0.564667	0.314382	46.1191	2.68085e-05	0.00110676	324	324.1	ENSG00000141665	FBXO15	F-box protein 15 [Source:HGNC Symbol;Acc:HGNC:13617]
325	ENSG00000166348	223.018	-0.756905	0.21625	46.0825	2.71802e-05	0.00111866	325	325.1	ENSG00000166348	USP54	ubiquitin specific peptidase 54 [Source:HGNC Symbol;Acc:HGNC:23513]
326	ENSG00000103811	2431.06	0.407501	0.130768	46.0099	2.79332e-05	0.00114612	326	326.1	ENSG00000103811	CTSH	cathepsin H [Source:HGNC Symbol;Acc:HGNC:2535]
327	ENSG00000082212	159.004	-0.658777	0.232353	45.9691	2.83647e-05	0.00116027	327	327.1	ENSG00000082212	ME2	malic enzyme 2 [Source:HGNC Symbol;Acc:HGNC:6984]
328	ENSG00000141522	867.897	0.483845	0.131012	45.9541	2.85255e-05	0.00116328	328	328.1	ENSG00000141522	ARHGDIA	Rho GDP dissociation inhibitor alpha [Source:HGNC Symbol;Acc:HGNC:678]
329	ENSG00000064545	113.722	-0.635563	0.275126	45.8963	2.91529e-05	0.00118185	329	329.1	ENSG00000064545	TMEM161A	transmembrane protein 161A [Source:HGNC Symbol;Acc:HGNC:26020]
330	ENSG00000090661	257.487	-0.234706	0.18792	45.8958	2.91576e-05	0.00118185	330	330.1	ENSG00000090661	CERS4	ceramide synthase 4 [Source:HGNC Symbol;Acc:HGNC:23747]
331	ENSG00000198265	347.105	-0.168925	0.237601	45.8853	2.92738e-05	0.00118298	331	331.1	ENSG00000198265	HELZ	helicase with zinc finger [Source:HGNC Symbol;Acc:HGNC:16878]
332	ENSG00000271503	6.99601	2.58698	1.62623	45.8504	2.96595e-05	0.00119495	332	332.1	ENSG00000271503	CCL5	C-C motif chemokine ligand 5 [Source:HGNC Symbol;Acc:HGNC:10632]
333	ENSG00000142089	882.772	1.28543	0.379231	45.8364	2.98161e-05	0.00119766	333	333.1	ENSG00000142089	IFITM3	interferon induced transmembrane protein 3 [Source:HGNC Symbol;Acc:HGNC:5414]
334	ENSG00000002549	675	0.822736	0.271468	45.7871	3.03741e-05	0.00121279	334	334.1	ENSG00000002549	LAP3	leucine aminopeptidase 3 [Source:HGNC Symbol;Acc:HGNC:18449]
335	ENSG00000181381	119.452	2.02849	0.576588	45.7944	3.02907e-05	0.00121279	335	335.1	ENSG00000181381	DDX60L	DExD/H-box 60 like [Source:HGNC Symbol;Acc:HGNC:26429]
336	ENSG00000213995	210.241	-0.284338	0.280703	45.7712	3.0556e-05	0.00121642	336	336.1	ENSG00000213995	NAXD	NAD(P)HX dehydratase [Source:HGNC Symbol;Acc:HGNC:25576]
337	ENSG00000171223	881.018	-0.115952	0.272979	45.7249	3.10914e-05	0.00123406	337	337.1	ENSG00000171223	JUNB	JunB proto-oncogene, AP-1 transcription factor subunit [Source:HGNC Symbol;Acc:HGNC:6205]
338	ENSG00000066136	279.807	-0.117159	0.210439	45.7129	3.12324e-05	0.00123599	338	338.1	ENSG00000066136	NFYC	nuclear transcription factor Y subunit gamma [Source:HGNC Symbol;Acc:HGNC:7806]
339	ENSG00000179889	588.976	-0.382859	0.164087	45.7027	3.13528e-05	0.00123709	339	339.1	ENSG00000179889	PDXDC1	pyridoxal dependent decarboxylase domain containing 1 [Source:HGNC Symbol;Acc:HGNC:28995]
340	ENSG00000151422	99.9897	0.0994844	0.355817	45.673	3.17044e-05	0.00124729	340	340.1	ENSG00000151422	FER	FER tyrosine kinase [Source:HGNC Symbol;Acc:HGNC:3655]
341	ENSG00000122786	620.622	0.392489	0.37139	45.6521	3.19536e-05	0.00125341	341	341.1	ENSG00000122786	CALD1	caldesmon 1 [Source:HGNC Symbol;Acc:HGNC:1441]
342	ENSG00000135116	66.1802	0.225883	0.407247	45.5871	3.27423e-05	0.00127497	342	342.1	ENSG00000135116	HRK	harakiri, BCL2 interacting protein [Source:HGNC Symbol;Acc:HGNC:5185]
343	ENSG00000163728	194.506	-0.571739	0.235407	45.5902	3.27044e-05	0.00127497	343	343.1	ENSG00000163728	TTC14	tetratricopeptide repeat domain 14 [Source:HGNC Symbol;Acc:HGNC:24697]
344	ENSG00000198668	10714.2	0.209061	0.173686	45.5833	3.27893e-05	0.00127497	344	344.1	ENSG00000198668	CALM1	calmodulin 1 [Source:HGNC Symbol;Acc:HGNC:1442]
345	ENSG00000164442	737.038	-0.606124	0.268512	45.5649	3.30167e-05	0.00128009	345	345.1	ENSG00000164442	CITED2	Cbp/p300 interacting transactivator with Glu/Asp rich carboxy-terminal domain 2 [Source:HGNC Symbol;Acc:HGNC:1987]
346	ENSG00000182199	172.425	0.596588	0.211356	45.5376	3.33562e-05	0.00128952	346	346.1	ENSG00000182199	SHMT2	serine hydroxymethyltransferase 2 [Source:HGNC Symbol;Acc:HGNC:10852]
347	ENSG00000204386	384.649	-0.434105	0.207855	45.4936	3.39109e-05	0.00130718	347	347.1	ENSG00000204386	NEU1	neuraminidase 1 [Source:HGNC Symbol;Acc:HGNC:7758]
348	ENSG00000079974	470.132	-0.56757	0.216601	45.4626	3.43083e-05	0.0013187	348	348.1	ENSG00000079974	RABL2B	RAB, member of RAS oncogene family like 2B [Source:HGNC Symbol;Acc:HGNC:9800]
349	ENSG00000135535	1154.46	0.200716	0.182664	45.4542	3.44164e-05	0.00131907	349	349.1	ENSG00000135535	CD164	CD164 molecule [Source:HGNC Symbol;Acc:HGNC:1632]
350	ENSG00000175166	1146.1	0.258398	0.141233	45.4463	3.45181e-05	0.00131918	350	350.1	ENSG00000175166	PSMD2	proteasome 26S subunit ubiquitin receptor, non-ATPase 2 [Source:HGNC Symbol;Acc:HGNC:9559]
351	ENSG00000108679	2579.18	0.637912	0.159992	45.3579	3.56809e-05	0.00135974	351	351.1	ENSG00000108679	LGALS3BP	galectin 3 binding protein [Source:HGNC Symbol;Acc:HGNC:6564]
352	ENSG00000060491	236.841	0.360216	0.207121	45.3288	3.60712e-05	0.00136296	352	352.1	ENSG00000060491	OGFR	opioid growth factor receptor [Source:HGNC Symbol;Acc:HGNC:15768]
353	ENSG00000116198	264.215	0.103545	0.19726	45.3404	3.59156e-05	0.00136296	353	353.1	ENSG00000116198	CEP104	centrosomal protein 104 [Source:HGNC Symbol;Acc:HGNC:24866]
354	ENSG00000175390	1046.32	-0.274909	0.13587	45.331	3.60425e-05	0.00136296	354	354.1	ENSG00000175390	EIF3F	eukaryotic translation initiation factor 3 subunit F [Source:HGNC Symbol;Acc:HGNC:3275]
355	ENSG00000171316	266.725	0.302757	0.244252	45.2528	3.71135e-05	0.0013984	355	355.1	ENSG00000171316	CHD7	chromodomain helicase DNA binding protein 7 [Source:HGNC Symbol;Acc:HGNC:20626]
356	ENSG00000102804	799.64	-0.286392	0.190388	45.2359	3.73483e-05	0.00140277	356	356.1	ENSG00000102804	TSC22D1	TSC22 domain family member 1 [Source:HGNC Symbol;Acc:HGNC:16826]
357	ENSG00000130589	148.743	1.7258	0.521696	45.2145	3.7649e-05	0.00140277	357	357.1	ENSG00000130589	HELZ2	helicase with zinc finger 2 [Source:HGNC Symbol;Acc:HGNC:30021]
358	ENSG00000188786	420.522	-0.141338	0.226019	45.2171	3.76125e-05	0.00140277	358	358.1	ENSG00000188786	MTF1	metal regulatory transcription factor 1 [Source:HGNC Symbol;Acc:HGNC:7428]
359	ENSG00000196843	71.0574	1.11473	0.341331	45.2163	3.76242e-05	0.00140277	359	359.1	ENSG00000196843	ARID5A	AT-rich interaction domain 5A [Source:HGNC Symbol;Acc:HGNC:17361]
360	ENSG00000110321	2826.4	-0.0121349	0.0958584	45.1831	3.8094e-05	0.0014154	360	360.1	ENSG00000110321	EIF4G2	eukaryotic translation initiation factor 4 gamma 2 [Source:HGNC Symbol;Acc:HGNC:3297]
361	ENSG00000086061	1390.44	0.475262	0.106604	45.1728	3.82409e-05	0.00141692	361	361.1	ENSG00000086061	DNAJA1	DnaJ heat shock protein family (Hsp40) member A1 [Source:HGNC Symbol;Acc:HGNC:5229]
362	ENSG00000171307	186.848	-0.338483	0.232852	45.1216	3.89813e-05	0.00144037	362	362.1	ENSG00000171307	ZDHHC16	zinc finger DHHC-type palmitoyltransferase 16 [Source:HGNC Symbol;Acc:HGNC:20714]
363	ENSG00000092820	5382.36	0.174126	0.144763	45.1113	3.91304e-05	0.00144189	363	363.1	ENSG00000092820	EZR	ezrin [Source:HGNC Symbol;Acc:HGNC:12691]
364	ENSG00000168286	158.878	0.0297976	0.257377	45.0964	3.935e-05	0.001446	364	364.1	ENSG00000168286	THAP11	THAP domain containing 11 [Source:HGNC Symbol;Acc:HGNC:23194]
365	ENSG00000166833	184.9	-0.194748	0.256877	45.0599	3.98908e-05	0.00146186	365	365.1	ENSG00000166833	NAV2	neuron navigator 2 [Source:HGNC Symbol;Acc:HGNC:15997]
366	ENSG00000158747	1240.78	0.186188	0.159809	45.0362	4.02455e-05	0.00147083	366	366.1	ENSG00000158747	NBL1	NBL1, DAN family BMP antagonist [Source:HGNC Symbol;Acc:HGNC:7650]
367	ENSG00000005022	3106.73	-0.104482	0.0866934	44.982	4.10694e-05	0.00149685	367	367.1	ENSG00000005022	SLC25A5	solute carrier family 25 member 5 [Source:HGNC Symbol;Acc:HGNC:10991]
368	ENSG00000177666	856.644	0.0687457	0.159144	44.905	4.2268e-05	0.00153635	368	368.1	ENSG00000177666	PNPLA2	patatin like phospholipase domain containing 2 [Source:HGNC Symbol;Acc:HGNC:30802]
369	ENSG00000103550	284.558	0.41933	0.213075	44.8885	4.25281e-05	0.00154162	369	369.1	ENSG00000103550	KNOP1	lysine rich nucleolar protein 1 [Source:HGNC Symbol;Acc:HGNC:34404]
370	ENSG00000153201	346.676	-0.471224	0.166428	44.779	4.43034e-05	0.00160163	370	370.1	ENSG00000153201	RANBP2	RAN binding protein 2 [Source:HGNC Symbol;Acc:HGNC:9848]
371	ENSG00000197451	539.756	0.276141	0.151061	44.7671	4.44999e-05	0.0016044	371	371.1	ENSG00000197451	HNRNPAB	heterogeneous nuclear ribonucleoprotein A/B [Source:HGNC Symbol;Acc:HGNC:5034]
372	ENSG00000164054	738.465	0.742284	0.18643	44.7572	4.46642e-05	0.00160599	372	372.1	ENSG00000164054	SHISA5	shisa family member 5 [Source:HGNC Symbol;Acc:HGNC:30376]
373	ENSG00000146859	47.1307	1.66839	0.548275	44.7289	4.51391e-05	0.00161554	373	373.1	ENSG00000146859	TMEM140	transmembrane protein 140 [Source:HGNC Symbol;Acc:HGNC:21870]
374	ENSG00000164305	264.037	0.125688	0.222559	44.7198	4.52921e-05	0.00161554	374	374.1	ENSG00000164305	CASP3	caspase 3 [Source:HGNC Symbol;Acc:HGNC:1504]
375	ENSG00000174243	291.507	-0.0678088	0.217159	44.7242	4.52185e-05	0.00161554	375	375.1	ENSG00000174243	DDX23	DEAD-box helicase 23 [Source:HGNC Symbol;Acc:HGNC:17347]
376	ENSG00000197756	683.346	0.092459	0.159871	44.7079	4.54932e-05	0.0016184	376	376.1	ENSG00000197756	RPL37A	ribosomal protein L37a [Source:HGNC Symbol;Acc:HGNC:10348]
377	ENSG00000111110	98.7859	0.607579	0.322462	44.6457	4.65612e-05	0.00165199	377	377.1	ENSG00000111110	PPM1H	protein phosphatase, Mg2+/Mn2+ dependent 1H [Source:HGNC Symbol;Acc:HGNC:18583]
378	ENSG00000176658	783.74	-0.34804	0.139203	44.6378	4.66987e-05	0.00165249	378	378.1	ENSG00000176658	MYO1D	myosin ID [Source:HGNC Symbol;Acc:HGNC:7598]
379	ENSG00000086598	1632.07	-0.0528028	0.148571	44.5671	4.79446e-05	0.0016921	379	379.1	ENSG00000086598	TMED2	transmembrane p24 trafficking protein 2 [Source:HGNC Symbol;Acc:HGNC:16996]
380	ENSG00000206418	36.7227	-0.490712	0.461419	44.557	4.81249e-05	0.001694	380	380.1	ENSG00000206418	RAB12	RAB12, member RAS oncogene family [Source:HGNC Symbol;Acc:HGNC:31332]
381	ENSG00000126581	537.182	0.304959	0.167729	44.4455	5.01661e-05	0.00176121	381	381.1	ENSG00000126581	BECN1	beclin 1 [Source:HGNC Symbol;Acc:HGNC:1034]
382	ENSG00000221963	455.117	0.661593	0.248965	44.3633	5.17247e-05	0.00181118	382	382.1	ENSG00000221963	APOL6	apolipoprotein L6 [Source:HGNC Symbol;Acc:HGNC:14870]
383	ENSG00000101608	1139.17	0.0451286	0.188056	44.3202	5.25605e-05	0.00183564	383	383.1	ENSG00000101608	MYL12A	myosin light chain 12A [Source:HGNC Symbol;Acc:HGNC:16701]
384	ENSG00000135709	157.405	0.202703	0.230604	44.3054	5.28491e-05	0.00184091	384	384.1	ENSG00000135709	KIAA0513	KIAA0513 [Source:HGNC Symbol;Acc:HGNC:29058]
385	ENSG00000152558	2608.25	0.299803	0.102311	44.2697	5.35551e-05	0.00186066	385	385.1	ENSG00000152558	TMEM123	transmembrane protein 123 [Source:HGNC Symbol;Acc:HGNC:30138]
386	ENSG00000140105	699.105	0.949222	0.32845	44.2395	5.41604e-05	0.00187681	386	386.1	ENSG00000140105	WARS1	tryptophanyl-tRNA synthetase 1 [Source:HGNC Symbol;Acc:HGNC:12729]
387	ENSG00000198355	707.307	-0.300389	0.210301	44.2183	5.45885e-05	0.00188676	387	387.1	ENSG00000198355	PIM3	Pim-3 proto-oncogene, serine/threonine kinase [Source:HGNC Symbol;Acc:HGNC:19310]
388	ENSG00000064655	547.657	-0.574252	0.172269	44.1592	5.5801e-05	0.0019237	388	388.1	ENSG00000064655	EYA2	EYA transcriptional coactivator and phosphatase 2 [Source:HGNC Symbol;Acc:HGNC:3520]
389	ENSG00000140718	256.348	-1.16132	0.250253	44.1492	5.60077e-05	0.00192586	389	389.1	ENSG00000140718	FTO	FTO alpha-ketoglutarate dependent dioxygenase [Source:HGNC Symbol;Acc:HGNC:24678]
390	ENSG00000126870	740.747	-0.462631	0.177244	44.0477	5.816e-05	0.00199474	390	390.1	ENSG00000126870	DYNC2I1	dynein 2 intermediate chain 1 [Source:HGNC Symbol;Acc:HGNC:21862]
391	ENSG00000185753	216.112	0.385978	0.216899	44.0395	5.83375e-05	0.00199571	391	391.1	ENSG00000185753	CXorf38	chromosome X open reading frame 38 [Source:HGNC Symbol;Acc:HGNC:28589]
392	ENSG00000143106	535.471	-0.129641	0.232376	43.9122	6.11578e-05	0.00208154	392	392.1	ENSG00000143106	PSMA5	proteasome 20S subunit alpha 5 [Source:HGNC Symbol;Acc:HGNC:9534]
393	ENSG00000162994	87.2441	-0.480275	0.330454	43.9131	6.11381e-05	0.00208154	393	393.1	ENSG00000162994	CLHC1	clathrin heavy chain linker domain containing 1 [Source:HGNC Symbol;Acc:HGNC:26453]
394	ENSG00000130413	279.247	-0.0487627	0.241576	43.8831	6.18205e-05	0.00209876	394	394.1	ENSG00000130413	STK33	serine/threonine kinase 33 [Source:HGNC Symbol;Acc:HGNC:14568]
395	ENSG00000181007	11.1453	2.39876	1.11737	43.8019	6.37103e-05	0.00215744	395	395.1	ENSG00000181007	ZFP82	ZFP82 zinc finger protein [Source:HGNC Symbol;Acc:HGNC:28682]
396	ENSG00000133112	5934.74	0.409778	0.147208	43.7494	6.49606e-05	0.00219423	396	396.1	ENSG00000133112	TPT1	tumor protein, translationally-controlled 1 [Source:HGNC Symbol;Acc:HGNC:12022]
397	ENSG00000179271	519.594	0.441429	0.131257	43.7342	6.53277e-05	0.00220107	397	397.1	ENSG00000179271	GADD45GIP1	GADD45G interacting protein 1 [Source:HGNC Symbol;Acc:HGNC:29996]
398	ENSG00000100316	5303.98	0.0172517	0.108209	43.7117	6.58743e-05	0.00221391	398	398.1	ENSG00000100316	RPL3	ribosomal protein L3 [Source:HGNC Symbol;Acc:HGNC:10332]
399	ENSG00000120889	437.427	-0.303015	0.183454	43.6991	6.61805e-05	0.00221862	399	399.1	ENSG00000120889	TNFRSF10B	TNF receptor superfamily member 10b [Source:HGNC Symbol;Acc:HGNC:11905]
400	ENSG00000121774	1116.04	0.0530195	0.146246	43.6611	6.71189e-05	0.00224018	400	400.1	ENSG00000121774	KHDRBS1	KH RNA binding domain containing, signal transduction associated 1 [Source:HGNC Symbol;Acc:HGNC:18116]
401	ENSG00000198431	1016.55	-0.263243	0.171831	43.6595	6.71584e-05	0.00224018	401	401.1	ENSG00000198431	TXNRD1	thioredoxin reductase 1 [Source:HGNC Symbol;Acc:HGNC:12437]
402	ENSG00000170561	583.663	-0.236792	0.141577	43.619	6.81728e-05	0.00226836	402	402.1	ENSG00000170561	IRX2	iroquois homeobox 2 [Source:HGNC Symbol;Acc:HGNC:14359]
403	ENSG00000140545	335.897	0.520958	0.252717	43.5619	6.96273e-05	0.002311	403	403.1	ENSG00000140545	MFGE8	milk fat globule EGF and factor V/VIII domain containing [Source:HGNC Symbol;Acc:HGNC:7036]
404	ENSG00000174307	671.628	0.485738	0.175202	43.5264	7.05465e-05	0.00232995	404	404.1	ENSG00000174307	PHLDA3	pleckstrin homology like domain family A member 3 [Source:HGNC Symbol;Acc:HGNC:8934]
405	ENSG00000196821	362.176	0.162739	0.206718	43.5321	7.04001e-05	0.00232995	405	405.1	ENSG00000196821	ILRUN	inflammation and lipid regulator with UBA-like and NBR1-like domains [Source:HGNC Symbol;Acc:HGNC:21215]
406	ENSG00000073849	716.822	-0.178564	0.210801	43.4786	7.18049e-05	0.00236567	406	406.1	ENSG00000073849	ST6GAL1	ST6 beta-galactoside alpha-2,6-sialyltransferase 1 [Source:HGNC Symbol;Acc:HGNC:10860]
407	ENSG00000082898	460.35	-0.276813	0.204291	43.4688	7.20661e-05	0.00236844	407	407.1	ENSG00000082898	XPO1	exportin 1 [Source:HGNC Symbol;Acc:HGNC:12825]
408	ENSG00000128335	156.37	0.716484	0.245976	43.4484	7.26108e-05	0.0023805	408	408.1	ENSG00000128335	APOL2	apolipoprotein L2 [Source:HGNC Symbol;Acc:HGNC:619]
409	ENSG00000155096	914.258	-0.0836336	0.173454	43.4126	7.35775e-05	0.00240629	409	409.1	ENSG00000155096	AZIN1	antizyme inhibitor 1 [Source:HGNC Symbol;Acc:HGNC:16432]
410	ENSG00000110628	238.073	-0.305568	0.193587	43.3793	7.44891e-05	0.00243016	410	410.1	ENSG00000110628	SLC22A18	solute carrier family 22 member 18 [Source:HGNC Symbol;Acc:HGNC:10964]
411	ENSG00000228253	84.6557	1.21408	0.510634	43.3511	7.52689e-05	0.00244963	411	411.1	ENSG00000228253	MT-ATP8	mitochondrially encoded ATP synthase membrane subunit 8 [Source:HGNC Symbol;Acc:HGNC:7415]
412	ENSG00000100664	1441.99	0.295085	0.113454	43.3302	7.58496e-05	0.0024529	412	412.1	ENSG00000100664	EIF5	eukaryotic translation initiation factor 5 [Source:HGNC Symbol;Acc:HGNC:3299]
413	ENSG00000112306	1794.04	0.231102	0.1514	43.3323	7.57918e-05	0.0024529	413	413.1	ENSG00000112306	RPS12	ribosomal protein S12 [Source:HGNC Symbol;Acc:HGNC:10385]
414	ENSG00000183576	242.755	-0.0606317	0.18645	43.3278	7.59195e-05	0.0024529	414	414.1	ENSG00000183576	SETD3	SET domain containing 3, actin histidine methyltransferase [Source:HGNC Symbol;Acc:HGNC:20493]
415	ENSG00000133318	1128.97	-0.0775223	0.101629	43.301	7.66736e-05	0.00247129	415	415.1	ENSG00000133318	RTN3	reticulon 3 [Source:HGNC Symbol;Acc:HGNC:10469]
416	ENSG00000127540	201.309	0.383982	0.213115	43.2211	7.89665e-05	0.00253908	416	416.1	ENSG00000127540	UQCR11	ubiquinol-cytochrome c reductase, complex III subunit XI [Source:HGNC Symbol;Acc:HGNC:30862]
417	ENSG00000138593	251.843	0.218238	0.265761	43.2142	7.91685e-05	0.00253947	417	417.1	ENSG00000138593	SECISBP2L	SECIS binding protein 2 like [Source:HGNC Symbol;Acc:HGNC:28997]
418	ENSG00000166734	710.515	-0.398442	0.13924	43.1842	8.00486e-05	0.00256155	418	418.1	ENSG00000166734	GOLM2	golgi membrane protein 2 [Source:HGNC Symbol;Acc:HGNC:24892]
419	ENSG00000162613	576.57	0.444438	0.155072	43.1748	8.03271e-05	0.00256433	419	419.1	ENSG00000162613	FUBP1	far upstream element binding protein 1 [Source:HGNC Symbol;Acc:HGNC:4004]
420	ENSG00000064932	590.415	-0.14388	0.175073	43.1445	8.12289e-05	0.0025686	420	420.1	ENSG00000064932	SBNO2	strawberry notch homolog 2 [Source:HGNC Symbol;Acc:HGNC:29158]
421	ENSG00000100644	1316.16	0.160702	0.189296	43.1499	8.10665e-05	0.0025686	421	421.1	ENSG00000100644	HIF1A	hypoxia inducible factor 1 subunit alpha [Source:HGNC Symbol;Acc:HGNC:4910]
422	ENSG00000115267	179.905	1.62944	0.534649	43.1609	8.07394e-05	0.0025686	422	422.1	ENSG00000115267	IFIH1	interferon induced with helicase C domain 1 [Source:HGNC Symbol;Acc:HGNC:18873]
423	ENSG00000158158	236.496	-0.313214	0.211484	43.1566	8.08662e-05	0.0025686	423	423.1	ENSG00000158158	CNNM4	cyclin and CBS domain divalent metal cation transport mediator 4 [Source:HGNC Symbol;Acc:HGNC:105]
424	ENSG00000131626	409.025	0.161417	0.204278	43.128	8.17254e-05	0.00257821	424	424.1	ENSG00000131626	PPFIA1	PTPRF interacting protein alpha 1 [Source:HGNC Symbol;Acc:HGNC:9245]
425	ENSG00000196458	94.5319	-0.560531	0.295901	43.111	8.22394e-05	0.00258832	425	425.1	ENSG00000196458	ZNF605	zinc finger protein 605 [Source:HGNC Symbol;Acc:HGNC:28068]
426	ENSG00000144791	137.954	-0.0803257	0.248296	43.0944	8.27443e-05	0.00259201	426	426.1	ENSG00000144791	LIMD1	LIM domain containing 1 [Source:HGNC Symbol;Acc:HGNC:6612]
427	ENSG00000172183	110.582	1.65357	0.46974	43.0992	8.25954e-05	0.00259201	427	427.1	ENSG00000172183	ISG20	interferon stimulated exonuclease gene 20 [Source:HGNC Symbol;Acc:HGNC:6130]
428	ENSG00000117528	807.499	-0.415582	0.188005	43.0604	8.37844e-05	0.00261846	428	428.1	ENSG00000117528	ABCD3	ATP binding cassette subfamily D member 3 [Source:HGNC Symbol;Acc:HGNC:67]
429	ENSG00000065243	277.532	-0.234802	0.196633	43.0318	8.46741e-05	0.00264009	429	429.1	ENSG00000065243	PKN2	protein kinase N2 [Source:HGNC Symbol;Acc:HGNC:9406]
430	ENSG00000136261	237.932	0.136409	0.221432	43.0248	8.48918e-05	0.00264073	430	430.1	ENSG00000136261	BZW2	basic leucine zipper and W2 domains 2 [Source:HGNC Symbol;Acc:HGNC:18808]
431	ENSG00000173153	664.767	0.36271	0.114235	43.0139	8.52328e-05	0.00264518	431	431.1	ENSG00000173153	ESRRA	estrogen related receptor alpha [Source:HGNC Symbol;Acc:HGNC:3471]
432	ENSG00000100412	1115.19	0.460374	0.130576	42.9959	8.58e-05	0.00265662	432	432.1	ENSG00000100412	ACO2	aconitase 2 [Source:HGNC Symbol;Acc:HGNC:118]
433	ENSG00000164050	588.172	-0.122686	0.146853	42.9887	8.60269e-05	0.0026575	433	433.1	ENSG00000164050	PLXNB1	plexin B1 [Source:HGNC Symbol;Acc:HGNC:9103]
434	ENSG00000132824	994.723	0.200034	0.168775	42.9666	8.67296e-05	0.00267303	434	434.1	ENSG00000132824	SERINC3	serine incorporator 3 [Source:HGNC Symbol;Acc:HGNC:11699]
435	ENSG00000101871	357.856	0.273495	0.179917	42.9546	8.71148e-05	0.00267873	435	435.1	ENSG00000101871	MID1	midline 1 [Source:HGNC Symbol;Acc:HGNC:7095]
436	ENSG00000163798	227.253	0.220081	0.236788	42.9467	8.73675e-05	0.00268034	436	436.1	ENSG00000163798	SLC4A1AP	solute carrier family 4 member 1 adaptor protein [Source:HGNC Symbol;Acc:HGNC:13813]
437	ENSG00000106785	329.299	0.809081	0.324847	42.911	8.85235e-05	0.00270959	437	437.1	ENSG00000106785	TRIM14	tripartite motif containing 14 [Source:HGNC Symbol;Acc:HGNC:16283]
438	ENSG00000106400	510.063	0.351097	0.184227	42.8788	8.95775e-05	0.00273559	438	438.1	ENSG00000106400	ZNHIT1	zinc finger HIT-type containing 1 [Source:HGNC Symbol;Acc:HGNC:21688]
439	ENSG00000124788	197.526	0.44359	0.250227	42.8318	9.11391e-05	0.00277063	439	439.1	ENSG00000124788	ATXN1	ataxin 1 [Source:HGNC Symbol;Acc:HGNC:10548]
440	ENSG00000141232	174.385	-0.308979	0.262045	42.8327	9.11114e-05	0.00277063	440	440.1	ENSG00000141232	TOB1	transducer of ERBB2, 1 [Source:HGNC Symbol;Acc:HGNC:11979]
441	ENSG00000182944	1061.46	0.0131942	0.111827	42.8164	9.16598e-05	0.00278014	441	441.1	ENSG00000182944	EWSR1	EWS RNA binding protein 1 [Source:HGNC Symbol;Acc:HGNC:3508]
442	ENSG00000002586	428.413	0.189146	0.183733	42.7988	9.22523e-05	0.00279178	442	442.1	ENSG00000002586	CD99	CD99 molecule (Xg blood group) [Source:HGNC Symbol;Acc:HGNC:7082]
443	ENSG00000156671	164.834	-0.463775	0.254784	42.7803	9.28845e-05	0.00280457	443	443.1	ENSG00000156671	SAMD8	sterile alpha motif domain containing 8 [Source:HGNC Symbol;Acc:HGNC:26320]
444	ENSG00000164919	208.894	-0.107559	0.250235	42.7589	9.3615e-05	0.00282026	444	444.1	ENSG00000164919	COX6C	cytochrome c oxidase subunit 6C [Source:HGNC Symbol;Acc:HGNC:2285]
445	ENSG00000188313	318.466	0.893002	0.331547	42.7303	9.46057e-05	0.0028437	445	445.1	ENSG00000188313	PLSCR1	phospholipid scramblase 1 [Source:HGNC Symbol;Acc:HGNC:9092]
446	ENSG00000156976	733.11	-0.534289	0.184107	42.699	9.56994e-05	0.00287012	446	446.1	ENSG00000156976	EIF4A2	eukaryotic translation initiation factor 4A2 [Source:HGNC Symbol;Acc:HGNC:3284]
447	ENSG00000105887	826.313	0.339075	0.177918	42.6815	9.63181e-05	0.00288222	447	447.1	ENSG00000105887	MTPN	myotrophin [Source:HGNC Symbol;Acc:HGNC:15667]
448	ENSG00000133142	304.561	0.297127	0.189084	42.6647	9.69142e-05	0.00289358	448	448.1	ENSG00000133142	TCEAL4	transcription elongation factor A like 4 [Source:HGNC Symbol;Acc:HGNC:26121]
449	ENSG00000124766	3631.46	0.274555	0.161583	42.6269	9.82676e-05	0.00292095	449	449.1	ENSG00000124766	SOX4	SRY-box transcription factor 4 [Source:HGNC Symbol;Acc:HGNC:11200]
450	ENSG00000173530	146.304	-0.31615	0.32271	42.632	9.80833e-05	0.00292095	450	450.1	ENSG00000173530	TNFRSF10D	TNF receptor superfamily member 10d [Source:HGNC Symbol;Acc:HGNC:11907]
451	ENSG00000187837	187.125	0.811096	0.376126	42.597	9.9353e-05	0.00294666	451	451.1	ENSG00000187837	H1-2	H1.2 linker histone, cluster member [Source:HGNC Symbol;Acc:HGNC:4716]
452	ENSG00000170421	8702.33	0.306119	0.153097	42.5813	9.99246e-05	0.00295706	452	452.1	ENSG00000170421	KRT8	keratin 8 [Source:HGNC Symbol;Acc:HGNC:6446]
453	ENSG00000088247	571.193	0.140039	0.156907	42.5427	0.000101353	0.00299271	453	453.1	ENSG00000088247	KHSRP	KH-type splicing regulatory protein [Source:HGNC Symbol;Acc:HGNC:6316]
454	ENSG00000035928	220.471	0.543034	0.222182	42.535	0.00010164	0.00299456	454	454.1	ENSG00000035928	RFC1	replication factor C subunit 1 [Source:HGNC Symbol;Acc:HGNC:9969]
455	ENSG00000127663	395.986	0.33353	0.194233	42.4879	0.00010341	0.00304002	455	455.1	ENSG00000127663	KDM4B	lysine demethylase 4B [Source:HGNC Symbol;Acc:HGNC:29136]
456	ENSG00000198912	112.908	-0.623681	0.286945	42.4259	0.000105786	0.00310305	456	456.1	ENSG00000198912	C1orf174	chromosome 1 open reading frame 174 [Source:HGNC Symbol;Acc:HGNC:27915]
457	ENSG00000135828	166.293	-0.319298	0.241876	42.4139	0.000106256	0.00311001	457	457.1	ENSG00000135828	RNASEL	ribonuclease L [Source:HGNC Symbol;Acc:HGNC:10050]
458	ENSG00000134882	458.471	-0.206291	0.195504	42.4012	0.000106748	0.0031176	458	458.1	ENSG00000134882	UBAC2	UBA domain containing 2 [Source:HGNC Symbol;Acc:HGNC:20486]
459	ENSG00000092850	205.326	0.236997	0.292292	42.3821	0.000107501	0.00311948	459	459.1	ENSG00000092850	TEKT2	tektin 2 [Source:HGNC Symbol;Acc:HGNC:11725]
460	ENSG00000108256	498.788	-0.452216	0.18848	42.3818	0.000107512	0.00311948	460	460.1	ENSG00000108256	NUFIP2	nuclear FMR1 interacting protein 2 [Source:HGNC Symbol;Acc:HGNC:17634]
461	ENSG00000123562	1394.58	0.329332	0.104207	42.3866	0.000107321	0.00311948	461	461.1	ENSG00000123562	MORF4L2	mortality factor 4 like 2 [Source:HGNC Symbol;Acc:HGNC:16849]
462	ENSG00000143816	75.1788	-0.745002	0.367679	42.3517	0.000108704	0.00314723	462	462.1	ENSG00000143816	WNT9A	Wnt family member 9A [Source:HGNC Symbol;Acc:HGNC:12778]
463	ENSG00000162704	700.709	-0.212572	0.160092	42.331	0.000109532	0.00316438	463	463.1	ENSG00000162704	ARPC5	actin related protein 2/3 complex subunit 5 [Source:HGNC Symbol;Acc:HGNC:708]
464	ENSG00000152223	121.091	-0.309919	0.252983	42.2604	0.0001124	0.00324023	464	464.1	ENSG00000152223	EPG5	ectopic P-granules autophagy protein 5 homolog [Source:HGNC Symbol;Acc:HGNC:29331]
465	ENSG00000168394	242.491	0.843103	0.35272	42.2378	0.000113333	0.00326008	465	465.1	ENSG00000168394	TAP1	transporter 1, ATP binding cassette subfamily B member [Source:HGNC Symbol;Acc:HGNC:43]
466	ENSG00000050130	304.448	0.00914323	0.190081	42.208	0.000114576	0.00328296	466	466.1	ENSG00000050130	JKAMP	JNK1/MAPK8 associated membrane protein [Source:HGNC Symbol;Acc:HGNC:20184]
467	ENSG00000118515	549.757	-0.565773	0.196439	42.207	0.000114619	0.00328296	467	467.1	ENSG00000118515	SGK1	serum/glucocorticoid regulated kinase 1 [Source:HGNC Symbol;Acc:HGNC:10810]
468	ENSG00000121104	96.7382	-0.215182	0.295006	42.1756	0.000115943	0.00331379	468	468.1	ENSG00000121104	FAM117A	family with sequence similarity 117 member A [Source:HGNC Symbol;Acc:HGNC:24179]
469	ENSG00000179262	733.563	0.013905	0.159468	42.1539	0.000116864	0.00333299	469	469.1	ENSG00000179262	RAD23A	RAD23 homolog A, nucleotide excision repair protein [Source:HGNC Symbol;Acc:HGNC:9812]
470	ENSG00000068971	78.9744	-0.797673	0.288872	42.1269	0.000118023	0.0033589	470	470.1	ENSG00000068971	PPP2R5B	protein phosphatase 2 regulatory subunit B'beta [Source:HGNC Symbol;Acc:HGNC:9310]
471	ENSG00000126457	483.6	0.311766	0.159452	42.1133	0.000118613	0.00336851	471	471.1	ENSG00000126457	PRMT1	protein arginine methyltransferase 1 [Source:HGNC Symbol;Acc:HGNC:5187]
472	ENSG00000099139	158.522	0.065879	0.236116	42.1057	0.000118945	0.00337079	472	472.1	ENSG00000099139	PCSK5	proprotein convertase subtilisin/kexin type 5 [Source:HGNC Symbol;Acc:HGNC:8747]
473	ENSG00000197119	173.658	-0.366565	0.273647	42.0008	0.000123593	0.00349511	473	473.1	ENSG00000197119	SLC25A29	solute carrier family 25 member 29 [Source:HGNC Symbol;Acc:HGNC:20116]
474	ENSG00000155380	194.328	0.386858	0.24581	41.965	0.000125218	0.00353358	474	474.1	ENSG00000155380	SLC16A1	solute carrier family 16 member 1 [Source:HGNC Symbol;Acc:HGNC:10922]
475	ENSG00000113269	405.502	-0.466981	0.211861	41.9474	0.000126028	0.00354896	475	475.1	ENSG00000113269	RNF130	ring finger protein 130 [Source:HGNC Symbol;Acc:HGNC:18280]
476	ENSG00000059378	187.962	1.25905	0.377008	41.88	0.000129163	0.00360985	476	476.1	ENSG00000059378	PARP12	poly(ADP-ribose) polymerase family member 12 [Source:HGNC Symbol;Acc:HGNC:21919]
477	ENSG00000102921	256.513	0.145756	0.205883	41.8886	0.000128759	0.00360985	477	477.1	ENSG00000102921	N4BP1	NEDD4 binding protein 1 [Source:HGNC Symbol;Acc:HGNC:29850]
478	ENSG00000147471	305.935	-0.467659	0.214137	41.8778	0.00012927	0.00360985	478	478.1	ENSG00000147471	PLPBP	pyridoxal phosphate binding protein [Source:HGNC Symbol;Acc:HGNC:9457]
479	ENSG00000148843	162.871	0.351972	0.256925	41.8896	0.000128713	0.00360985	479	479.1	ENSG00000148843	PDCD11	programmed cell death 11 [Source:HGNC Symbol;Acc:HGNC:13408]
480	ENSG00000094975	184.673	-0.0315851	0.201598	41.8632	0.00012996	0.00362154	480	480.1	ENSG00000094975	SUCO	SUN domain containing ossification factor [Source:HGNC Symbol;Acc:HGNC:1240]
481	ENSG00000160551	519.365	0.279633	0.19499	41.835	0.000131302	0.00365134	481	481.1	ENSG00000160551	TAOK1	TAO kinase 1 [Source:HGNC Symbol;Acc:HGNC:29259]
482	ENSG00000104517	505.116	0.0851849	0.172206	41.7986	0.00013306	0.00369256	482	482.1	ENSG00000104517	UBR5	ubiquitin protein ligase E3 component n-recognin 5 [Source:HGNC Symbol;Acc:HGNC:16806]
483	ENSG00000168488	209.257	-0.671966	0.208741	41.7789	0.00013402	0.00371149	483	483.1	ENSG00000168488	ATXN2L	ataxin 2 like [Source:HGNC Symbol;Acc:HGNC:31326]
484	ENSG00000129515	535.267	0.550819	0.167461	41.7481	0.000135531	0.00374557	484	484.1	ENSG00000129515	SNX6	sorting nexin 6 [Source:HGNC Symbol;Acc:HGNC:14970]
485	ENSG00000171443	116.891	0.31857	0.265631	41.7424	0.000135816	0.00374571	485	485.1	ENSG00000171443	ZNF524	zinc finger protein 524 [Source:HGNC Symbol;Acc:HGNC:28322]
486	ENSG00000197063	264.177	-0.168612	0.204843	41.7348	0.000136192	0.00374835	486	486.1	ENSG00000197063	MAFG	MAF bZIP transcription factor G [Source:HGNC Symbol;Acc:HGNC:6781]
487	ENSG00000156508	6093.36	-0.227649	0.121561	41.6719	0.00013935	0.0038274	487	487.1	ENSG00000156508	EEF1A1	eukaryotic translation elongation factor 1 alpha 1 [Source:HGNC Symbol;Acc:HGNC:3189]
488	ENSG00000141499	186.821	-0.280377	0.315678	41.6441	0.000140765	0.00385836	488	488.1	ENSG00000141499	WRAP53	WD repeat containing antisense to TP53 [Source:HGNC Symbol;Acc:HGNC:25522]
489	ENSG00000143761	2392.73	0.0409247	0.117312	41.6324	0.000141365	0.00386688	489	489.1	ENSG00000143761	ARF1	ADP ribosylation factor 1 [Source:HGNC Symbol;Acc:HGNC:652]
490	ENSG00000128342	205.463	-0.00101303	0.31866	41.622	0.000141906	0.00387374	490	490.1	ENSG00000128342	LIF	LIF interleukin 6 family cytokine [Source:HGNC Symbol;Acc:HGNC:6596]
491	ENSG00000254999	591.071	-0.0108856	0.187226	41.6156	0.000142234	0.00387478	491	491.1	ENSG00000254999	BRK1	BRICK1 subunit of SCAR/WAVE actin nucleating complex [Source:HGNC Symbol;Acc:HGNC:23057]
492	ENSG00000105355	717.521	0.325086	0.135443	41.5844	0.000143861	0.00391114	492	492.1	ENSG00000105355	PLIN3	perilipin 3 [Source:HGNC Symbol;Acc:HGNC:16893]
493	ENSG00000072954	176.514	-0.725073	0.260732	41.5023	0.000148225	0.00402163	493	493.1	ENSG00000072954	TMEM38A	transmembrane protein 38A [Source:HGNC Symbol;Acc:HGNC:28462]
494	ENSG00000175602	131.495	0.558387	0.322358	41.4785	0.00014951	0.00404009	494	494.1	ENSG00000175602	CCDC85B	coiled-coil domain containing 85B [Source:HGNC Symbol;Acc:HGNC:24926]
495	ENSG00000213694	39.5991	0.138019	0.576324	41.4832	0.000149254	0.00404009	495	495.1	ENSG00000213694	S1PR3	sphingosine-1-phosphate receptor 3 [Source:HGNC Symbol;Acc:HGNC:3167]
496	ENSG00000105523	174.04	-0.721324	0.29927	41.4403	0.000151603	0.00408838	496	496.1	ENSG00000105523	FAM83E	family with sequence similarity 83 member E [Source:HGNC Symbol;Acc:HGNC:25972]
497	ENSG00000170581	295.68	0.679974	0.258449	41.4289	0.000152234	0.00409716	497	497.1	ENSG00000170581	STAT2	signal transducer and activator of transcription 2 [Source:HGNC Symbol;Acc:HGNC:11363]
498	ENSG00000107874	136.371	0.357558	0.281063	41.3328	0.000157644	0.00423424	498	498.1	ENSG00000107874	CUEDC2	CUE domain containing 2 [Source:HGNC Symbol;Acc:HGNC:28352]
499	ENSG00000124151	298.851	-0.463328	0.234338	41.3046	0.000159267	0.00426926	499	499.1	ENSG00000124151	NCOA3	nuclear receptor coactivator 3 [Source:HGNC Symbol;Acc:HGNC:7670]
500	ENSG00000008282	634.643	-0.14713	0.146122	41.284	0.000160463	0.0042765	500	500.1	ENSG00000008282	SYPL1	synaptophysin like 1 [Source:HGNC Symbol;Acc:HGNC:11507]
501	ENSG00000105641	903.774	-0.208332	0.218975	41.2837	0.000160481	0.0042765	501	501.1	ENSG00000105641	SLC5A5	solute carrier family 5 member 5 [Source:HGNC Symbol;Acc:HGNC:11040]
502	ENSG00000106305	356.963	0.0721028	0.15561	41.2781	0.000160808	0.0042765	502	502.1	ENSG00000106305	AIMP2	aminoacyl tRNA synthetase complex interacting multifunctional protein 2 [Source:HGNC Symbol;Acc:HGNC:20609]
503	ENSG00000116954	106.212	0.674714	0.271194	41.2779	0.000160816	0.0042765	503	503.1	ENSG00000116954	RRAGC	Ras related GTP binding C [Source:HGNC Symbol;Acc:HGNC:19902]
504	ENSG00000183486	199.949	2.70482	0.868443	41.2401	0.000163042	0.00432708	504	504.1	ENSG00000183486	MX2	MX dynamin like GTPase 2 [Source:HGNC Symbol;Acc:HGNC:7533]
505	ENSG00000149357	898.967	0.351098	0.145428	41.2319	0.000163526	0.00433134	505	505.1	ENSG00000149357	LAMTOR1	late endosomal/lysosomal adaptor, MAPK and MTOR activator 1 [Source:HGNC Symbol;Acc:HGNC:26068]
506	ENSG00000186472	241.655	0.123176	0.246126	41.1721	0.000167114	0.00441762	506	506.1	ENSG00000186472	PCLO	piccolo presynaptic cytomatrix protein [Source:HGNC Symbol;Acc:HGNC:13406]
507	ENSG00000100300	1216.13	0.148763	0.126108	41.1534	0.000168255	0.004439	507	507.1	ENSG00000100300	TSPO	translocator protein [Source:HGNC Symbol;Acc:HGNC:1158]
508	ENSG00000104522	425.927	0.350629	0.150011	41.1469	0.00016865	0.00444066	508	508.1	ENSG00000104522	GFUS	GDP-L-fucose synthase [Source:HGNC Symbol;Acc:HGNC:12390]
509	ENSG00000064687	467.637	-0.538794	0.170034	41.1389	0.00016914	0.00444483	509	509.1	ENSG00000064687	ABCA7	ATP binding cassette subfamily A member 7 [Source:HGNC Symbol;Acc:HGNC:37]
510	ENSG00000116560	1127.19	-0.436075	0.143007	41.1064	0.000171146	0.00448872	510	510.1	ENSG00000116560	SFPQ	splicing factor proline and glutamine rich [Source:HGNC Symbol;Acc:HGNC:10774]
511	ENSG00000099797	634.999	0.0397562	0.176927	41.0989	0.000171609	0.00449206	511	511.1	ENSG00000099797	TECR	trans-2,3-enoyl-CoA reductase [Source:HGNC Symbol;Acc:HGNC:4551]
512	ENSG00000091986	966.121	-0.118892	0.183788	41.0911	0.000172097	0.00449604	512	512.1	ENSG00000091986	CCDC80	coiled-coil domain containing 80 [Source:HGNC Symbol;Acc:HGNC:30649]
513	ENSG00000141012	221.724	-0.0843273	0.217603	41.0852	0.000172468	0.00449694	513	513.1	ENSG00000141012	GALNS	galactosamine (N-acetyl)-6-sulfatase [Source:HGNC Symbol;Acc:HGNC:4122]
514	ENSG00000180879	750.393	0.445745	0.153154	41.0747	0.00017312	0.00450517	514	514.1	ENSG00000180879	SSR4	signal sequence receptor subunit 4 [Source:HGNC Symbol;Acc:HGNC:11326]
515	ENSG00000116062	128.703	-0.71279	0.242152	41.0634	0.000173835	0.00451499	515	515.1	ENSG00000116062	MSH6	mutS homolog 6 [Source:HGNC Symbol;Acc:HGNC:7329]
516	ENSG00000084070	300.535	0.649368	0.201668	41.016	0.000176842	0.00458151	516	516.1	ENSG00000084070	SMAP2	small ArfGAP2 [Source:HGNC Symbol;Acc:HGNC:25082]
517	ENSG00000103260	398.275	0.850952	0.20497	41.0123	0.000177081	0.00458151	517	517.1	ENSG00000103260	METRN	meteorin, glial cell differentiation regulator [Source:HGNC Symbol;Acc:HGNC:14151]
518	ENSG00000187051	389.142	0.108125	0.204698	41.0022	0.00017773	0.00458941	518	518.1	ENSG00000187051	RPS19BP1	ribosomal protein S19 binding protein 1 [Source:HGNC Symbol;Acc:HGNC:28749]
519	ENSG00000107290	405.51	0.0486347	0.207335	40.974	0.000179555	0.00461871	519	519.1	ENSG00000107290	SETX	senataxin [Source:HGNC Symbol;Acc:HGNC:445]
520	ENSG00000169967	497.415	-0.0882802	0.1848	40.9752	0.000179476	0.00461871	520	520.1	ENSG00000169967	MAP3K2	mitogen-activated protein kinase kinase kinase 2 [Source:HGNC Symbol;Acc:HGNC:6854]
521	ENSG00000114933	91.103	-0.0373171	0.317104	40.9635	0.000180243	0.00462751	521	521.1	ENSG00000114933	INO80D	INO80 complex subunit D [Source:HGNC Symbol;Acc:HGNC:25997]
522	ENSG00000105664	137.812	0.824698	0.595187	40.9538	0.000180876	0.00463431	522	522.1	ENSG00000105664	COMP	cartilage oligomeric matrix protein [Source:HGNC Symbol;Acc:HGNC:2227]
523	ENSG00000130813	283.582	0.691127	0.285888	40.9488	0.000181201	0.00463431	523	523.1	ENSG00000130813	SHFL	shiftless antiviral inhibitor of ribosomal frameshifting [Source:HGNC Symbol;Acc:HGNC:25649]
524	ENSG00000099812	507.123	0.14721	0.150661	40.9428	0.000181598	0.00463561	524	524.1	ENSG00000099812	MISP	mitotic spindle positioning [Source:HGNC Symbol;Acc:HGNC:27000]
525	ENSG00000163576	128.88	0.2495	0.33167	40.9354	0.000182086	0.00463921	525	525.1	ENSG00000163576	EFHB	EF-hand domain family member B [Source:HGNC Symbol;Acc:HGNC:26330]
526	ENSG00000111678	133.235	0.279896	0.269711	40.9251	0.000182764	0.00464764	526	526.1	ENSG00000111678	C12orf57	chromosome 12 open reading frame 57 [Source:HGNC Symbol;Acc:HGNC:29521]
527	ENSG00000087053	197.796	-0.246638	0.215745	40.8591	0.000187183	0.00474999	527	527.1	ENSG00000087053	MTMR2	myotubularin related protein 2 [Source:HGNC Symbol;Acc:HGNC:7450]
528	ENSG00000182087	712.055	0.378242	0.181091	40.8544	0.0001875	0.00474999	528	528.1	ENSG00000182087	TMEM259	transmembrane protein 259 [Source:HGNC Symbol;Acc:HGNC:17039]
529	ENSG00000140575	839.862	0.0537974	0.152689	40.8443	0.000188186	0.00475836	529	529.1	ENSG00000140575	IQGAP1	IQ motif containing GTPase activating protein 1 [Source:HGNC Symbol;Acc:HGNC:6110]
530	ENSG00000054598	1266.91	0.190444	0.130837	40.8224	0.00018968	0.0047871	530	530.1	ENSG00000054598	FOXC1	forkhead box C1 [Source:HGNC Symbol;Acc:HGNC:3800]
531	ENSG00000284976	86.7331	1.02405	0.293921	40.7436	0.000195163	0.0049162	531	531.1	ENSG00000284976	None	novel RING finger protein
532	ENSG00000096093	762.553	-0.37823	0.227918	40.7152	0.000197178	0.0049499	532	532.1	ENSG00000096093	EFHC1	EF-hand domain containing 1 [Source:HGNC Symbol;Acc:HGNC:16406]
533	ENSG00000168028	1857.95	0.0582564	0.143763	40.7143	0.000197241	0.0049499	533	533.1	ENSG00000168028	RPSA	ribosomal protein SA [Source:HGNC Symbol;Acc:HGNC:6502]
534	ENSG00000125304	923.828	0.0435298	0.118899	40.6842	0.000199397	0.00499464	534	534.1	ENSG00000125304	TM9SF2	transmembrane 9 superfamily member 2 [Source:HGNC Symbol;Acc:HGNC:11865]
535	ENSG00000184432	711.518	-0.00927302	0.170946	40.6764	0.000199963	0.00499945	535	535.1	ENSG00000184432	COPB2	COPI coat complex subunit beta 2 [Source:HGNC Symbol;Acc:HGNC:2232]
536	ENSG00000102024	334.735	0.0414064	0.21287	40.6685	0.000200532	0.00500431	536	536.1	ENSG00000102024	PLS3	plastin 3 [Source:HGNC Symbol;Acc:HGNC:9091]
537	ENSG00000131711	354.562	0.225506	0.306092	40.6501	0.00020187	0.00502834	537	537.1	ENSG00000131711	MAP1B	microtubule associated protein 1B [Source:HGNC Symbol;Acc:HGNC:6836]
538	ENSG00000185338	20.0414	2.44952	0.923954	40.6443	0.000202292	0.00502946	538	538.1	ENSG00000185338	SOCS1	suppressor of cytokine signaling 1 [Source:HGNC Symbol;Acc:HGNC:19383]
539	ENSG00000144746	857.272	0.534811	0.139142	40.6391	0.000202677	0.0050297	539	539.1	ENSG00000144746	ARL6IP5	ADP ribosylation factor like GTPase 6 interacting protein 5 [Source:HGNC Symbol;Acc:HGNC:16937]
540	ENSG00000008394	3052.6	-0.150308	0.165391	40.6057	0.000205137	0.00508131	540	540.1	ENSG00000008394	MGST1	microsomal glutathione S-transferase 1 [Source:HGNC Symbol;Acc:HGNC:7061]
541	ENSG00000127481	306.101	-0.0472659	0.229295	40.5595	0.000208582	0.00515711	541	541.1	ENSG00000127481	UBR4	ubiquitin protein ligase E3 component n-recognin 4 [Source:HGNC Symbol;Acc:HGNC:30313]
542	ENSG00000162601	149.415	-0.798549	0.248159	40.5448	0.000209692	0.00517499	542	542.1	ENSG00000162601	MYSM1	Myb like, SWIRM and MPN domains 1 [Source:HGNC Symbol;Acc:HGNC:29401]
543	ENSG00000111229	1473.2	0.353145	0.107507	40.5168	0.000211825	0.00521799	543	543.1	ENSG00000111229	ARPC3	actin related protein 2/3 complex subunit 3 [Source:HGNC Symbol;Acc:HGNC:706]
544	ENSG00000188706	352.441	0.369693	0.192456	40.4666	0.000215688	0.00530339	544	544.1	ENSG00000188706	ZDHHC9	zinc finger DHHC-type palmitoyltransferase 9 [Source:HGNC Symbol;Acc:HGNC:18475]
545	ENSG00000142937	7773.91	0.289982	0.13386	40.448	0.000217139	0.00532927	545	545.1	ENSG00000142937	RPS8	ribosomal protein S8 [Source:HGNC Symbol;Acc:HGNC:10441]
546	ENSG00000136451	521.375	-0.147216	0.193633	40.3982	0.000221078	0.00541601	546	546.1	ENSG00000136451	VEZF1	vascular endothelial zinc finger 1 [Source:HGNC Symbol;Acc:HGNC:12949]
547	ENSG00000120694	1111.78	0.478454	0.167004	40.3524	0.000224751	0.00549592	547	547.1	ENSG00000120694	HSPH1	heat shock protein family H (Hsp110) member 1 [Source:HGNC Symbol;Acc:HGNC:16969]
548	ENSG00000148384	156.934	-0.342952	0.248734	40.3345	0.000226205	0.00552138	548	548.1	ENSG00000148384	INPP5E	inositol polyphosphate-5-phosphatase E [Source:HGNC Symbol;Acc:HGNC:21474]
549	ENSG00000114638	268.191	0.108576	0.221928	40.3226	0.000227176	0.00552491	549	549.1	ENSG00000114638	UPK1B	uroplakin 1B [Source:HGNC Symbol;Acc:HGNC:12578]
550	ENSG00000172292	803.073	0.353528	0.143373	40.3268	0.000226833	0.00552491	550	550.1	ENSG00000172292	CERS6	ceramide synthase 6 [Source:HGNC Symbol;Acc:HGNC:23826]
551	ENSG00000088812	330.199	-0.630905	0.190864	40.2488	0.000233293	0.00566339	551	551.1	ENSG00000088812	ATRN	attractin [Source:HGNC Symbol;Acc:HGNC:885]
552	ENSG00000104904	2340.06	0.231223	0.0916924	40.2325	0.000234671	0.00567624	552	552.1	ENSG00000104904	OAZ1	ornithine decarboxylase antizyme 1 [Source:HGNC Symbol;Acc:HGNC:8095]
553	ENSG00000165555	3.27703	-0.438514	1.53428	40.2365	0.00023433	0.00567624	553	553.1	ENSG00000165555	NOXRED1	NADP dependent oxidoreductase domain containing 1 [Source:HGNC Symbol;Acc:HGNC:20487]
554	ENSG00000139697	434.632	0.109718	0.15834	40.2219	0.000235566	0.0056876	554	554.1	ENSG00000139697	SBNO1	strawberry notch homolog 1 [Source:HGNC Symbol;Acc:HGNC:22973]
555	ENSG00000133065	134.901	-0.314307	0.277998	40.2038	0.0002371	0.00571432	555	555.1	ENSG00000133065	SLC41A1	solute carrier family 41 member 1 [Source:HGNC Symbol;Acc:HGNC:19429]
556	ENSG00000142959	34.388	-2.52607	0.657695	40.1976	0.000237636	0.00571695	556	556.1	ENSG00000142959	BEST4	bestrophin 4 [Source:HGNC Symbol;Acc:HGNC:17106]
557	ENSG00000126461	327.492	-0.0813788	0.195347	40.1134	0.000244939	0.00586399	557	557.1	ENSG00000126461	SCAF1	SR-related CTD associated factor 1 [Source:HGNC Symbol;Acc:HGNC:30403]
558	ENSG00000138942	89.2544	-0.0322043	0.310303	40.1162	0.000244688	0.00586399	558	558.1	ENSG00000138942	RNF185	ring finger protein 185 [Source:HGNC Symbol;Acc:HGNC:26783]
559	ENSG00000162616	69.2866	-0.111125	0.311565	40.112	0.000245064	0.00586399	559	559.1	ENSG00000162616	DNAJB4	DnaJ heat shock protein family (Hsp40) member B4 [Source:HGNC Symbol;Acc:HGNC:14886]
560	ENSG00000132153	394.405	-0.00330645	0.160224	40.0551	0.00025012	0.00597429	560	560.1	ENSG00000132153	DHX30	DExH-box helicase 30 [Source:HGNC Symbol;Acc:HGNC:16716]
561	ENSG00000114127	180.444	0.236879	0.238879	39.9688	0.000257994	0.00613356	561	561.1	ENSG00000114127	XRN1	5'-3' exoribonuclease 1 [Source:HGNC Symbol;Acc:HGNC:30654]
562	ENSG00000138166	138.475	0.646769	0.391826	39.9621	0.000258622	0.00613356	562	562.1	ENSG00000138166	DUSP5	dual specificity phosphatase 5 [Source:HGNC Symbol;Acc:HGNC:3071]
563	ENSG00000171124	437.508	0.15008	0.161604	39.9661	0.000258251	0.00613356	563	563.1	ENSG00000171124	FUT3	fucosyltransferase 3 (Lewis blood group) [Source:HGNC Symbol;Acc:HGNC:4014]
564	ENSG00000185551	1626.73	0.0717707	0.10569	39.9721	0.000257693	0.00613356	564	564.1	ENSG00000185551	NR2F2	nuclear receptor subfamily 2 group F member 2 [Source:HGNC Symbol;Acc:HGNC:7976]
565	ENSG00000142798	586.818	-0.029582	0.209657	39.9371	0.00026095	0.00617782	565	565.1	ENSG00000142798	HSPG2	heparan sulfate proteoglycan 2 [Source:HGNC Symbol;Acc:HGNC:5273]
566	ENSG00000160972	618.634	0.0817411	0.183019	39.8996	0.000264484	0.00625043	566	566.1	ENSG00000160972	PPP1R16A	protein phosphatase 1 regulatory subunit 16A [Source:HGNC Symbol;Acc:HGNC:14941]
567	ENSG00000002330	372.696	0.365977	0.192465	39.8649	0.000267794	0.00630944	567	567.1	ENSG00000002330	BAD	BCL2 associated agonist of cell death [Source:HGNC Symbol;Acc:HGNC:936]
568	ENSG00000198793	160.418	-0.440012	0.273472	39.8636	0.000267925	0.00630944	568	568.1	ENSG00000198793	MTOR	mechanistic target of rapamycin kinase [Source:HGNC Symbol;Acc:HGNC:3942]
569	ENSG00000132801	24.7452	0.450025	0.590268	39.8474	0.000269484	0.006335	569	569.1	ENSG00000132801	ZSWIM3	zinc finger SWIM-type containing 3 [Source:HGNC Symbol;Acc:HGNC:16157]
570	ENSG00000124383	153.108	-0.0014	0.214941	39.8134	0.000272784	0.00639563	570	570.1	ENSG00000124383	MPHOSPH10	M-phase phosphoprotein 10 [Source:HGNC Symbol;Acc:HGNC:7213]
571	ENSG00000135821	12239	-0.322212	0.126915	39.811	0.000273019	0.00639563	571	571.1	ENSG00000135821	GLUL	glutamate-ammonia ligase [Source:HGNC Symbol;Acc:HGNC:4341]
572	ENSG00000144136	431.291	-0.41238	0.243524	39.7797	0.000276101	0.00645651	572	572.1	ENSG00000144136	SLC20A1	solute carrier family 20 member 1 [Source:HGNC Symbol;Acc:HGNC:10946]
573	ENSG00000198743	65.9693	-0.738423	0.378089	39.7647	0.000277586	0.00647992	573	573.1	ENSG00000198743	SLC5A3	solute carrier family 5 member 3 [Source:HGNC Symbol;Acc:HGNC:11038]
574	ENSG00000168056	890.376	-0.11749	0.20129	39.7358	0.000280475	0.00652457	574	574.1	ENSG00000168056	LTBP3	latent transforming growth factor beta binding protein 3 [Source:HGNC Symbol;Acc:HGNC:6716]
575	ENSG00000171206	646.446	0.169371	0.144506	39.7375	0.000280309	0.00652457	575	575.1	ENSG00000171206	TRIM8	tripartite motif containing 8 [Source:HGNC Symbol;Acc:HGNC:15579]
576	ENSG00000106683	197.99	-0.000415388	0.261185	39.7191	0.000282164	0.00654528	576	576.1	ENSG00000106683	LIMK1	LIM domain kinase 1 [Source:HGNC Symbol;Acc:HGNC:6613]
577	ENSG00000124164	405.343	0.0772529	0.14688	39.7173	0.000282343	0.00654528	577	577.1	ENSG00000124164	VAPB	VAMP associated protein B and C [Source:HGNC Symbol;Acc:HGNC:12649]
578	ENSG00000125534	3430.57	0.30683	0.123921	39.6744	0.000286716	0.00663515	578	578.1	ENSG00000125534	PPDPF	pancreatic progenitor cell differentiation and proliferation factor [Source:HGNC Symbol;Acc:HGNC:16142]
579	ENSG00000078081	97.5032	2.20378	0.589592	39.6634	0.000287849	0.00664923	579	579.1	ENSG00000078081	LAMP3	lysosomal associated membrane protein 3 [Source:HGNC Symbol;Acc:HGNC:14582]
580	ENSG00000125868	2798.54	-0.113422	0.0836594	39.6588	0.000288319	0.00664923	580	580.1	ENSG00000125868	DSTN	destrin, actin depolymerizing factor [Source:HGNC Symbol;Acc:HGNC:15750]
581	ENSG00000060762	260.052	-0.152942	0.212203	39.6413	0.000290135	0.00667959	581	581.1	ENSG00000060762	MPC1	mitochondrial pyruvate carrier 1 [Source:HGNC Symbol;Acc:HGNC:21606]
582	ENSG00000167978	1402.23	-0.0341002	0.175956	39.6326	0.000291035	0.00668881	582	582.1	ENSG00000167978	SRRM2	serine/arginine repetitive matrix 2 [Source:HGNC Symbol;Acc:HGNC:16639]
583	ENSG00000020426	95.8186	0.0399755	0.284855	39.6206	0.000292292	0.00670617	583	583.1	ENSG00000020426	MNAT1	MNAT1 component of CDK activating kinase [Source:HGNC Symbol;Acc:HGNC:7181]
584	ENSG00000136536	320.794	-0.0242086	0.1787	39.6082	0.000293592	0.00671298	584	584.1	ENSG00000136536	MARCHF7	membrane associated ring-CH-type finger 7 [Source:HGNC Symbol;Acc:HGNC:17393]
585	ENSG00000213339	151.011	-1.10461	0.263547	39.6091	0.000293491	0.00671298	585	585.1	ENSG00000213339	QTRT1	queuine tRNA-ribosyltransferase catalytic subunit 1 [Source:HGNC Symbol;Acc:HGNC:23797]
586	ENSG00000138071	1035.29	0.346841	0.158343	39.5863	0.000295896	0.00673113	586	586.1	ENSG00000138071	ACTR2	actin related protein 2 [Source:HGNC Symbol;Acc:HGNC:169]
587	ENSG00000173334	140.003	0.112547	0.277561	39.5956	0.000294912	0.00673113	587	587.1	ENSG00000173334	TRIB1	tribbles pseudokinase 1 [Source:HGNC Symbol;Acc:HGNC:16891]
588	ENSG00000274211	159.981	-0.330075	0.27886	39.5871	0.000295815	0.00673113	588	588.1	ENSG00000274211	SOCS7	suppressor of cytokine signaling 7 [Source:HGNC Symbol;Acc:HGNC:29846]
589	ENSG00000108654	4726.93	-0.349795	0.0826662	39.5407	0.000300757	0.00681853	589	589.1	ENSG00000108654	DDX5	DEAD-box helicase 5 [Source:HGNC Symbol;Acc:HGNC:2746]
590	ENSG00000145592	472.13	-0.0767293	0.212658	39.5425	0.000300573	0.00681853	590	590.1	ENSG00000145592	RPL37	ribosomal protein L37 [Source:HGNC Symbol;Acc:HGNC:10347]
591	ENSG00000116133	3400.32	0.0681719	0.104272	39.5021	0.000304942	0.00690169	591	591.1	ENSG00000116133	DHCR24	24-dehydrocholesterol reductase [Source:HGNC Symbol;Acc:HGNC:2859]
592	ENSG00000140992	484.308	-0.128141	0.184235	39.4963	0.000305572	0.00690427	592	592.1	ENSG00000140992	PDPK1	3-phosphoinositide dependent protein kinase 1 [Source:HGNC Symbol;Acc:HGNC:8816]
593	ENSG00000177548	178.515	-0.0883695	0.224437	39.4342	0.000312433	0.00704739	593	593.1	ENSG00000177548	RABEP2	rabaptin, RAB GTPase binding effector protein 2 [Source:HGNC Symbol;Acc:HGNC:24817]
594	ENSG00000243649	10.1292	-1.76233	1.05619	39.4257	0.000313376	0.00705677	594	594.1	ENSG00000243649	CFB	complement factor B [Source:HGNC Symbol;Acc:HGNC:1037]
595	ENSG00000112576	360.28	0.286083	0.206292	39.4093	0.000315223	0.00707454	595	595.1	ENSG00000112576	CCND3	cyclin D3 [Source:HGNC Symbol;Acc:HGNC:1585]
596	ENSG00000129351	997.988	0.0771919	0.151076	39.4132	0.000314782	0.00707454	596	596.1	ENSG00000129351	ILF3	interleukin enhancer binding factor 3 [Source:HGNC Symbol;Acc:HGNC:6038]
597	ENSG00000131849	11.7203	-0.948367	0.781357	39.3966	0.000316655	0.0070829	597	597.1	ENSG00000131849	ZNF132	zinc finger protein 132 [Source:HGNC Symbol;Acc:HGNC:12916]
598	ENSG00000143368	396.302	-0.0130398	0.183021	39.4004	0.000316227	0.0070829	598	598.1	ENSG00000143368	SF3B4	splicing factor 3b subunit 4 [Source:HGNC Symbol;Acc:HGNC:10771]
599	ENSG00000100151	159.374	0.702743	0.217502	39.361	0.000320709	0.00712591	599	599.1	ENSG00000100151	PICK1	protein interacting with PRKCA 1 [Source:HGNC Symbol;Acc:HGNC:9394]
600	ENSG00000131669	345.269	0.637061	0.226163	39.3641	0.000320353	0.00712591	600	600.1	ENSG00000131669	NINJ1	ninjurin 1 [Source:HGNC Symbol;Acc:HGNC:7824]
601	ENSG00000134668	98.8446	0.268979	0.499414	39.3646	0.000320287	0.00712591	601	601.1	ENSG00000134668	SPOCD1	SPOC domain containing 1 [Source:HGNC Symbol;Acc:HGNC:26338]
602	ENSG00000158615	210.5	-0.23903	0.211797	39.3626	0.000320518	0.00712591	602	602.1	ENSG00000158615	PPP1R15B	protein phosphatase 1 regulatory subunit 15B [Source:HGNC Symbol;Acc:HGNC:14951]
603	ENSG00000146386	489.432	-0.376012	0.193401	39.3534	0.000321575	0.00713331	603	603.1	ENSG00000146386	ABRACL	ABRA C-terminal like [Source:HGNC Symbol;Acc:HGNC:21230]
604	ENSG00000115963	954.234	0.283977	0.135642	39.3342	0.000323791	0.00717057	604	604.1	ENSG00000115963	RND3	Rho family GTPase 3 [Source:HGNC Symbol;Acc:HGNC:671]
605	ENSG00000099204	682.045	0.226822	0.286221	39.2704	0.000331243	0.00731566	605	605.1	ENSG00000099204	ABLIM1	actin binding LIM protein 1 [Source:HGNC Symbol;Acc:HGNC:78]
606	ENSG00000198763	22138.7	0.69589	0.200673	39.2687	0.000331436	0.00731566	606	606.1	ENSG00000198763	MT-ND2	mitochondrially encoded NADH:ubiquinone oxidoreductase core subunit 2 [Source:HGNC Symbol;Acc:HGNC:7456]
607	ENSG00000137831	305.882	-0.168898	0.190334	39.2437	0.000334414	0.00735711	607	607.1	ENSG00000137831	UACA	uveal autoantigen with coiled-coil domains and ankyrin repeats [Source:HGNC Symbol;Acc:HGNC:15947]
608	ENSG00000198258	148.266	0.143808	0.227592	39.2461	0.000334119	0.00735711	608	608.1	ENSG00000198258	UBL5	ubiquitin like 5 [Source:HGNC Symbol;Acc:HGNC:13736]
609	ENSG00000128039	526.408	0.321389	0.188446	39.2285	0.000336227	0.00738485	609	609.1	ENSG00000128039	SRD5A3	steroid 5 alpha-reductase 3 [Source:HGNC Symbol;Acc:HGNC:25812]
610	ENSG00000169248	16.9532	6.23355	2.03443	39.203	0.000339297	0.00744007	610	610.1	ENSG00000169248	CXCL11	C-X-C motif chemokine ligand 11 [Source:HGNC Symbol;Acc:HGNC:10638]
611	ENSG00000141258	449.67	-0.415411	0.165829	39.1732	0.000342926	0.00750732	611	611.1	ENSG00000141258	SGSM2	small G protein signaling modulator 2 [Source:HGNC Symbol;Acc:HGNC:29026]
612	ENSG00000147813	271.391	0.503874	0.193879	39.1117	0.000350509	0.00766079	612	612.1	ENSG00000147813	NAPRT	nicotinate phosphoribosyltransferase [Source:HGNC Symbol;Acc:HGNC:30450]
613	ENSG00000118200	180.089	0.496852	0.227489	39.1071	0.000351091	0.00766101	613	613.1	ENSG00000118200	CAMSAP2	calmodulin regulated spectrin associated protein family member 2 [Source:HGNC Symbol;Acc:HGNC:29188]
614	ENSG00000120896	254.053	0.186138	0.218514	39.0869	0.00035363	0.00770383	614	614.1	ENSG00000120896	SORBS3	sorbin and SH3 domain containing 3 [Source:HGNC Symbol;Acc:HGNC:30907]
615	ENSG00000120129	1375.11	-0.5819	0.309594	39.0744	0.000355206	0.00772558	615	615.1	ENSG00000120129	DUSP1	dual specificity phosphatase 1 [Source:HGNC Symbol;Acc:HGNC:3064]
616	ENSG00000138760	591.933	0.189293	0.186796	39.0542	0.000357769	0.0077561	616	616.1	ENSG00000138760	SCARB2	scavenger receptor class B member 2 [Source:HGNC Symbol;Acc:HGNC:1665]
617	ENSG00000144713	1437.62	0.135478	0.167996	39.0553	0.000357618	0.0077561	617	617.1	ENSG00000144713	RPL32	ribosomal protein L32 [Source:HGNC Symbol;Acc:HGNC:10336]
618	ENSG00000103227	73.6829	0.789382	0.334712	39.0414	0.000359393	0.0077787	618	618.1	ENSG00000103227	LMF1	lipase maturation factor 1 [Source:HGNC Symbol;Acc:HGNC:14154]
619	ENSG00000004468	254.492	0.433911	0.296348	39.0342	0.000360323	0.00778053	619	619.1	ENSG00000004468	CD38	CD38 molecule [Source:HGNC Symbol;Acc:HGNC:1667]
620	ENSG00000145860	574.401	-0.328485	0.231588	39.0272	0.000361222	0.00778053	620	620.1	ENSG00000145860	RNF145	ring finger protein 145 [Source:HGNC Symbol;Acc:HGNC:20853]
621	ENSG00000172380	1048.06	-0.0278592	0.0964708	39.0278	0.000361146	0.00778053	621	621.1	ENSG00000172380	GNG12	G protein subunit gamma 12 [Source:HGNC Symbol;Acc:HGNC:19663]
622	ENSG00000101182	1633.2	-0.0156945	0.145307	38.9975	0.000365057	0.00781358	622	622.1	ENSG00000101182	PSMA7	proteasome 20S subunit alpha 7 [Source:HGNC Symbol;Acc:HGNC:9536]
623	ENSG00000116260	1254.58	0.379598	0.186765	38.9943	0.000365475	0.00781358	623	623.1	ENSG00000116260	QSOX1	quiescin sulfhydryl oxidase 1 [Source:HGNC Symbol;Acc:HGNC:9756]
624	ENSG00000127870	316.041	-0.174025	0.202306	38.9927	0.000365677	0.00781358	624	624.1	ENSG00000127870	RNF6	ring finger protein 6 [Source:HGNC Symbol;Acc:HGNC:10069]
625	ENSG00000130303	303.688	2.2804	0.617759	39.0078	0.00036372	0.00781358	625	625.1	ENSG00000130303	BST2	bone marrow stromal cell antigen 2 [Source:HGNC Symbol;Acc:HGNC:1119]
626	ENSG00000149927	94.1109	-1.02676	0.425988	39.0062	0.000363932	0.00781358	626	626.1	ENSG00000149927	DOC2A	double C2 domain alpha [Source:HGNC Symbol;Acc:HGNC:2985]
627	ENSG00000125651	353.229	0.493687	0.189183	38.9648	0.000369329	0.00787902	627	627.1	ENSG00000125651	GTF2F1	general transcription factor IIF subunit 1 [Source:HGNC Symbol;Acc:HGNC:4652]
628	ENSG00000068028	83.5008	0.253594	0.341133	38.9519	0.000371019	0.00788307	628	628.1	ENSG00000068028	RASSF1	Ras association domain family member 1 [Source:HGNC Symbol;Acc:HGNC:9882]
629	ENSG00000197982	419.945	0.428483	0.172904	38.9583	0.000370176	0.00788307	629	629.1	ENSG00000197982	C1orf122	chromosome 1 open reading frame 122 [Source:HGNC Symbol;Acc:HGNC:24789]
630	ENSG00000203952	146.42	-0.153997	0.290052	38.9499	0.000371287	0.00788307	630	630.1	ENSG00000203952	CCDC160	coiled-coil domain containing 160 [Source:HGNC Symbol;Acc:HGNC:37286]
631	ENSG00000153815	376.478	0.510693	0.195502	38.9312	0.000373759	0.00792298	631	631.1	ENSG00000153815	CMIP	c-Maf inducing protein [Source:HGNC Symbol;Acc:HGNC:24319]
632	ENSG00000105926	53.224	0.396944	0.465692	38.9161	0.000375777	0.00795315	632	632.1	ENSG00000105926	PALS2	protein associated with LIN7 2, MAGUK family member [Source:HGNC Symbol;Acc:HGNC:18167]
633	ENSG00000101544	240.569	0.484275	0.270699	38.894	0.000378737	0.00800313	633	633.1	ENSG00000101544	ADNP2	ADNP homeobox 2 [Source:HGNC Symbol;Acc:HGNC:23803]
634	ENSG00000186111	225.249	0.828145	0.255357	38.8788	0.000380796	0.00803396	634	634.1	ENSG00000186111	PIP5K1C	phosphatidylinositol-4-phosphate 5-kinase type 1 gamma [Source:HGNC Symbol;Acc:HGNC:8996]
635	ENSG00000104980	159.029	0.602269	0.270856	38.8736	0.000381498	0.0080361	635	635.1	ENSG00000104980	TIMM44	translocase of inner mitochondrial membrane 44 [Source:HGNC Symbol;Acc:HGNC:17316]
636	ENSG00000130159	117.457	-0.0862217	0.263197	38.8652	0.000382633	0.00804732	636	636.1	ENSG00000130159	ECSIT	ECSIT signaling integrator [Source:HGNC Symbol;Acc:HGNC:29548]
637	ENSG00000173692	696.618	0.330176	0.161394	38.8592	0.000383451	0.00805187	637	637.1	ENSG00000173692	PSMD1	proteasome 26S subunit, non-ATPase 1 [Source:HGNC Symbol;Acc:HGNC:9554]
638	ENSG00000185880	144.544	1.1938	0.299902	38.8421	0.000385782	0.00808812	638	638.1	ENSG00000185880	TRIM69	tripartite motif containing 69 [Source:HGNC Symbol;Acc:HGNC:17857]
639	ENSG00000169991	120.61	0.0588686	0.305256	38.8	0.000391599	0.00819723	639	639.1	ENSG00000169991	IFFO2	intermediate filament family orphan 2 [Source:HGNC Symbol;Acc:HGNC:27006]
640	ENSG00000171017	58.4018	0.0436875	0.424088	38.7702	0.000395765	0.0082715	640	640.1	ENSG00000171017	LRRC8E	leucine rich repeat containing 8 VRAC subunit E [Source:HGNC Symbol;Acc:HGNC:26272]
641	ENSG00000105825	1280.18	0.769467	0.203201	38.7597	0.000397243	0.00828943	641	641.1	ENSG00000105825	TFPI2	tissue factor pathway inhibitor 2 [Source:HGNC Symbol;Acc:HGNC:11761]
642	ENSG00000139644	7223.56	-0.0871496	0.0967753	38.7333	0.000400981	0.00835439	642	642.1	ENSG00000139644	TMBIM6	transmembrane BAX inhibitor motif containing 6 [Source:HGNC Symbol;Acc:HGNC:11723]
643	ENSG00000156587	553.874	0.785757	0.363272	38.7196	0.000402942	0.00836917	643	643.1	ENSG00000156587	UBE2L6	ubiquitin conjugating enzyme E2 L6 [Source:HGNC Symbol;Acc:HGNC:12490]
644	ENSG00000163565	576.504	0.66739	0.227587	38.7205	0.000402811	0.00836917	644	644.1	ENSG00000163565	IFI16	interferon gamma inducible protein 16 [Source:HGNC Symbol;Acc:HGNC:5395]
645	ENSG00000163171	931.163	-0.0696935	0.177281	38.7075	0.000404669	0.00839201	645	645.1	ENSG00000163171	CDC42EP3	CDC42 effector protein 3 [Source:HGNC Symbol;Acc:HGNC:16943]
646	ENSG00000027001	290.976	-0.713924	0.269853	38.7021	0.00040544	0.00839499	646	646.1	ENSG00000027001	MIPEP	mitochondrial intermediate peptidase [Source:HGNC Symbol;Acc:HGNC:7104]
647	ENSG00000142541	4382.29	0.000522401	0.126004	38.6947	0.000406505	0.00840405	647	647.1	ENSG00000142541	RPL13A	ribosomal protein L13a [Source:HGNC Symbol;Acc:HGNC:10304]
648	ENSG00000130749	120.169	-0.523514	0.327907	38.6881	0.000407467	0.00841093	648	648.1	ENSG00000130749	ZC3H4	zinc finger CCCH-type containing 4 [Source:HGNC Symbol;Acc:HGNC:17808]
649	ENSG00000108587	278.011	-0.184398	0.24989	38.664	0.000410953	0.00846982	649	649.1	ENSG00000108587	GOSR1	golgi SNAP receptor complex member 1 [Source:HGNC Symbol;Acc:HGNC:4430]
650	ENSG00000143443	156.695	-0.749581	0.307758	38.6259	0.000416555	0.00857206	650	650.1	ENSG00000143443	C1orf56	chromosome 1 open reading frame 56 [Source:HGNC Symbol;Acc:HGNC:26045]
651	ENSG00000065000	1212.99	0.193969	0.143793	38.5981	0.000420674	0.00864352	651	651.1	ENSG00000065000	AP3D1	adaptor related protein complex 3 subunit delta 1 [Source:HGNC Symbol;Acc:HGNC:568]
652	ENSG00000162981	420.005	-0.238125	0.210914	38.5845	0.000422709	0.00867201	652	652.1	ENSG00000162981	LRATD1	LRAT domain containing 1 [Source:HGNC Symbol;Acc:HGNC:20743]
653	ENSG00000013441	215.889	-0.222282	0.227544	38.5783	0.000423627	0.00867754	653	653.1	ENSG00000013441	CLK1	CDC like kinase 1 [Source:HGNC Symbol;Acc:HGNC:2068]
654	ENSG00000140848	222.207	-0.596905	0.199254	38.5704	0.000424826	0.00868117	654	654.1	ENSG00000140848	CPNE2	copine 2 [Source:HGNC Symbol;Acc:HGNC:2315]
655	ENSG00000141905	1778.17	0.147888	0.146112	38.5685	0.000425102	0.00868117	655	655.1	ENSG00000141905	NFIC	nuclear factor I C [Source:HGNC Symbol;Acc:HGNC:7786]
656	ENSG00000137815	567.444	0.306084	0.134298	38.5524	0.000427531	0.00871747	656	656.1	ENSG00000137815	RTF1	RTF1 homolog, Paf1/RNA polymerase II complex component [Source:HGNC Symbol;Acc:HGNC:28996]
657	ENSG00000132467	313.416	0.61916	0.188428	38.5393	0.000429531	0.00873163	657	657.1	ENSG00000132467	UTP3	UTP3 small subunit processome component [Source:HGNC Symbol;Acc:HGNC:24477]
658	ENSG00000231500	931.407	-0.0559477	0.161388	38.5406	0.000429326	0.00873163	658	658.1	ENSG00000231500	RPS18	ribosomal protein S18 [Source:HGNC Symbol;Acc:HGNC:10401]
659	ENSG00000143420	1261.6	0.399254	0.128349	38.5269	0.000431416	0.00875663	659	659.1	ENSG00000143420	ENSA	endosulfine alpha [Source:HGNC Symbol;Acc:HGNC:3360]
660	ENSG00000125864	14.5468	-0.913987	0.739198	38.5106	0.000433921	0.00879414	660	660.1	ENSG00000125864	BFSP1	beaded filament structural protein 1 [Source:HGNC Symbol;Acc:HGNC:1040]
661	ENSG00000158435	362.213	0.123502	0.163709	38.4672	0.000440624	0.00891647	661	661.1	ENSG00000158435	CNOT11	CCR4-NOT transcription complex subunit 11 [Source:HGNC Symbol;Acc:HGNC:25217]
662	ENSG00000142168	526.191	0.516458	0.154212	38.45	0.00044332	0.00895309	662	662.1	ENSG00000142168	SOD1	superoxide dismutase 1 [Source:HGNC Symbol;Acc:HGNC:11179]
663	ENSG00000162300	135.287	-0.293169	0.275249	38.4471	0.000443772	0.00895309	663	663.1	ENSG00000162300	ZFPL1	zinc finger protein like 1 [Source:HGNC Symbol;Acc:HGNC:12868]
664	ENSG00000269343	58.9631	-0.295226	0.422779	38.4378	0.000445246	0.0089693	664	664.1	ENSG00000269343	ZNF587B	zinc finger protein 587B [Source:HGNC Symbol;Acc:HGNC:37142]
665	ENSG00000275410	12.9843	1.33497	0.899905	38.4135	0.000449082	0.00903296	665	665.1	ENSG00000275410	HNF1B	HNF1 homeobox B [Source:HGNC Symbol;Acc:HGNC:11630]
666	ENSG00000148303	6654.16	0.0083854	0.0981388	38.396	0.000451864	0.00907527	666	666.1	ENSG00000148303	RPL7A	ribosomal protein L7a [Source:HGNC Symbol;Acc:HGNC:10364]
667	ENSG00000106245	265.662	0.493184	0.182232	38.3705	0.000455967	0.00913981	667	667.1	ENSG00000106245	BUD31	BUD31 homolog [Source:HGNC Symbol;Acc:HGNC:29629]
668	ENSG00000183048	173.237	0.231153	0.243919	38.3675	0.000456444	0.00913981	668	668.1	ENSG00000183048	SLC25A10	solute carrier family 25 member 10 [Source:HGNC Symbol;Acc:HGNC:10980]
669	ENSG00000160710	1051.77	0.242211	0.213025	38.3522	0.000458923	0.00917571	669	669.1	ENSG00000160710	ADAR	adenosine deaminase RNA specific [Source:HGNC Symbol;Acc:HGNC:225]
670	ENSG00000085832	210.989	-0.192478	0.195578	38.3378	0.000461269	0.00919904	670	670.1	ENSG00000085832	EPS15	epidermal growth factor receptor pathway substrate 15 [Source:HGNC Symbol;Acc:HGNC:3419]
671	ENSG00000118508	129.359	0.664314	0.308359	38.3366	0.000461465	0.00919904	671	671.1	ENSG00000118508	RAB32	RAB32, member RAS oncogene family [Source:HGNC Symbol;Acc:HGNC:9772]
672	ENSG00000067066	711.841	0.768003	0.252706	38.2978	0.000467832	0.00931209	672	672.1	ENSG00000067066	SP100	SP100 nuclear antigen [Source:HGNC Symbol;Acc:HGNC:11206]
673	ENSG00000011243	523.887	0.0832333	0.186624	38.2899	0.000469145	0.00931971	673	673.1	ENSG00000011243	AKAP8L	A-kinase anchoring protein 8 like [Source:HGNC Symbol;Acc:HGNC:29857]
674	ENSG00000106993	134.574	0.280523	0.223952	38.2871	0.000469609	0.00931971	674	674.1	ENSG00000106993	CDC37L1	cell division cycle 37 like 1 [Source:HGNC Symbol;Acc:HGNC:17179]
675	ENSG00000176842	318.216	0.56245	0.198177	38.2561	0.000474782	0.00940841	675	675.1	ENSG00000176842	IRX5	iroquois homeobox 5 [Source:HGNC Symbol;Acc:HGNC:14361]
676	ENSG00000144381	1202.09	-0.115296	0.166151	38.2485	0.000476046	0.00941951	676	676.1	ENSG00000144381	HSPD1	heat shock protein family D (Hsp60) member 1 [Source:HGNC Symbol;Acc:HGNC:5261]
677	ENSG00000122642	241.606	-0.125719	0.229598	38.2413	0.000477265	0.00942968	677	677.1	ENSG00000122642	FKBP9	FKBP prolyl isomerase 9 [Source:HGNC Symbol;Acc:HGNC:3725]
678	ENSG00000005001	1984.02	0.174605	0.142139	38.2362	0.000478116	0.00943257	678	678.1	ENSG00000005001	PRSS22	serine protease 22 [Source:HGNC Symbol;Acc:HGNC:14368]
679	ENSG00000146828	197.45	-0.543933	0.24326	38.1913	0.000485764	0.00956934	679	679.1	ENSG00000146828	SLC12A9	solute carrier family 12 member 9 [Source:HGNC Symbol;Acc:HGNC:17435]
680	ENSG00000005486	1128.6	0.583547	0.130834	38.1647	0.000490335	0.00964518	680	680.1	ENSG00000005486	RHBDD2	rhomboid domain containing 2 [Source:HGNC Symbol;Acc:HGNC:23082]
681	ENSG00000139083	870.16	-0.369378	0.168918	38.1437	0.000493986	0.00967432	681	681.1	ENSG00000139083	ETV6	ETS variant transcription factor 6 [Source:HGNC Symbol;Acc:HGNC:3495]
682	ENSG00000167642	3541.67	-0.033587	0.14581	38.1509	0.000492738	0.00967432	682	682.1	ENSG00000167642	SPINT2	serine peptidase inhibitor, Kunitz type 2 [Source:HGNC Symbol;Acc:HGNC:11247]
683	ENSG00000229117	123.408	0.340218	0.307223	38.1444	0.000493875	0.00967432	683	683.1	ENSG00000229117	RPL41	ribosomal protein L41 [Source:HGNC Symbol;Acc:HGNC:10354]
684	ENSG00000122565	682.452	0.11967	0.118876	38.1317	0.000496078	0.00970108	684	684.1	ENSG00000122565	CBX3	chromobox 3 [Source:HGNC Symbol;Acc:HGNC:1553]
685	ENSG00000175267	304.584	-0.761127	0.266287	38.1151	0.00049899	0.00974377	685	685.1	ENSG00000175267	VWA3A	von Willebrand factor A domain containing 3A [Source:HGNC Symbol;Acc:HGNC:27088]
686	ENSG00000165215	198.222	-0.373683	0.230144	38.1052	0.000500734	0.00975788	686	686.1	ENSG00000165215	CLDN3	claudin 3 [Source:HGNC Symbol;Acc:HGNC:2045]
687	ENSG00000205413	306.445	1.30782	0.430211	38.1028	0.000501171	0.00975788	687	687.1	ENSG00000205413	SAMD9	sterile alpha motif domain containing 9 [Source:HGNC Symbol;Acc:HGNC:1348]
688	ENSG00000154310	37.5377	0.239306	0.540685	38.0812	0.000504988	0.00981791	688	688.1	ENSG00000154310	TNIK	TRAF2 and NCK interacting kinase [Source:HGNC Symbol;Acc:HGNC:30765]
689	ENSG00000141013	230.7	-0.462512	0.249359	38.0733	0.000506397	0.00983102	689	689.1	ENSG00000141013	GAS8	growth arrest specific 8 [Source:HGNC Symbol;Acc:HGNC:4166]
690	ENSG00000114405	45.3337	-0.3618	0.460478	38.0457	0.000511351	0.00989493	690	690.1	ENSG00000114405	C3orf14	chromosome 3 open reading frame 14 [Source:HGNC Symbol;Acc:HGNC:25024]
691	ENSG00000136352	245.886	-0.439772	0.220007	38.0456	0.000511373	0.00989493	691	691.1	ENSG00000136352	NKX2-1	NK2 homeobox 1 [Source:HGNC Symbol;Acc:HGNC:11825]
692	ENSG00000140259	140.981	-0.0126316	0.210055	38.0385	0.000512649	0.00989493	692	692.1	ENSG00000140259	MFAP1	microfibril associated protein 1 [Source:HGNC Symbol;Acc:HGNC:7032]
693	ENSG00000158486	264.666	-0.687166	0.28536	38.0399	0.000512406	0.00989493	693	693.1	ENSG00000158486	DNAH3	dynein axonemal heavy chain 3 [Source:HGNC Symbol;Acc:HGNC:2949]
694	ENSG00000130119	292.345	0.315899	0.209499	38.0225	0.000515547	0.00992223	694	694.1	ENSG00000130119	GNL3L	G protein nucleolar 3 like [Source:HGNC Symbol;Acc:HGNC:25553]
695	ENSG00000145817	426.805	0.419844	0.183315	38.0247	0.000515161	0.00992223	695	695.1	ENSG00000145817	YIPF5	Yip1 domain family member 5 [Source:HGNC Symbol;Acc:HGNC:24877]
696	ENSG00000068878	417.561	0.105481	0.164683	38.0029	0.000519129	0.00997683	696	696.1	ENSG00000068878	PSME4	proteasome activator subunit 4 [Source:HGNC Symbol;Acc:HGNC:20635]

## Sheet: sig_res_LRT_sscrofa
Number	ensembl_gene_id	baseMean	log2FoldChange	lfcSE	stat	pvalue	padj	input_number	target_number	target	hgnc_symbol	description; namespace
1	ENSSSCG00000034570	7069.19	4.68775	0.678316	148.847	1.22213e-24	1.4646e-20	1	1.1	ENSSSCG00000034570	IFI6	interferon alpha inducible protein 6 [Source:VGNC Symbol;Acc:VGNC:89033]
2	ENSSSCG00000040575	4114.84	5.32194	0.942148	130.409	5.64281e-21	3.38117e-17	2	2.1	ENSSSCG00000040575	ISG15	ISG15 ubiquitin like modifier [Source:VGNC Symbol;Acc:VGNC:89223]
3	ENSSSCG00000030548	421.496	4.14218	0.746845	124.553	8.04313e-20	3.21296e-16	3	3.1	ENSSSCG00000030548	HERC5	HECT and RLD domain containing E3 ubiquitin protein ligase 5 [Source:VGNC Symbol;Acc:VGNC:88850]
4	ENSSSCG00000009720	401.917	3.17634	0.519585	118.656	1.15316e-18	3.45487e-15	4	4.1	ENSSSCG00000009720	DDX60	DExD/H-box helicase 60 [Source:VGNC Symbol;Acc:VGNC:87234]
5	ENSSSCG00000012077	2372.36	3.78298	0.674868	114.998	5.97024e-18	1.43095e-14	5	5.1	ENSSSCG00000012077	MX1	MX dynamin like GTPase 1 [Source:VGNC Symbol;Acc:VGNC:98143]
6	ENSSSCG00000010452	3246.72	5.05999	0.936336	113.642	1.09711e-17	2.1913e-14	6	6.1	ENSSSCG00000010452	IFIT1	interferon induced protein with tetratricopeptide repeats 3 [Source:VGNC Symbol;Acc:VGNC:107401]
7	ENSSSCG00000008647	314.877	5.09946	0.89231	108.641	1.02577e-16	1.75612e-13	7	7.1	ENSSSCG00000008647	CMPK2	cytidine/uridine monophosphate kinase 2 [Source:VGNC Symbol;Acc:VGNC:86801]
8	ENSSSCG00000008648	837.538	6.19903	1.17319	106.708	2.42621e-16	3.63447e-13	8	8.1	ENSSSCG00000008648	RSAD2	radical S-adenosyl methionine domain containing 2 [Source:VGNC Symbol;Acc:VGNC:92472]
9	ENSSSCG00000009921	522.98	4.16088	1.06001	105.311	4.51497e-16	6.01193e-13	9	9.1	ENSSSCG00000009921	OASL	2'-5'-oligoadenylate synthetase like [Source:VGNC Symbol;Acc:VGNC:91008]
10	ENSSSCG00000009881	352.402	3.72012	0.856739	102.829	1.35777e-15	1.62715e-12	10	10.1	ENSSSCG00000009881	OAS2	2'-5'-oligoadenylate synthetase 2 [Source:VGNC Symbol;Acc:VGNC:91007]
11	ENSSSCG00000021712	276.604	3.66023	0.671673	98.9395	7.57037e-15	8.24758e-12	11	11.1	ENSSSCG00000021712	HERC6	HECT and RLD domain containing E3 ubiquitin protein ligase family member 6 [Source:VGNC Symbol;Acc:VGNC:88851]
12	ENSSSCG00000046640	340.831	5.55297	1.24144	98.5104	9.14573e-15	9.13353e-12	12	12.1	ENSSSCG00000046640	OAS1	2'-5'-oligoadenylate synthetase 1 [Source:HGNC Symbol;Acc:HGNC:8086]
13	ENSSSCG00000032474	1513.2	6.05396	1.41132	97.1217	1.68493e-14	1.55325e-11	13	13.1	ENSSSCG00000032474	CXCL10	C-X-C motif chemokine ligand 10 [Source:VGNC Symbol;Acc:VGNC:87101]
14	ENSSSCG00000003763	398.755	2.58393	0.613808	95.0868	4.1166e-14	3.52381e-11	14	14.1	ENSSSCG00000003763	IFI44	interferon induced protein 44 [Source:VGNC Symbol;Acc:VGNC:97102]
15	ENSSSCG00000023379	1070.28	3.20266	0.760133	92.114	1.51084e-13	1.20706e-10	15	15.1	ENSSSCG00000023379	UBE2L6	ubiquitin conjugating enzyme E2 L6 [Source:VGNC Symbol;Acc:VGNC:94647]
16	ENSSSCG00000012076	503.644	3.85313	0.896051	91.7023	1.80812e-13	1.35428e-10	16	16.1	ENSSSCG00000012076	MX2	MX dynamin like GTPase 2 [Source:HGNC Symbol;Acc:HGNC:7533]
17	ENSSSCG00000017886	319.118	4.43974	0.874932	91.4139	2.0504e-13	1.44541e-10	17	17.1	ENSSSCG00000017886	FBXO39	F-box protein 39 [Source:VGNC Symbol;Acc:VGNC:88043]
18	ENSSSCG00000040743	801.286	-0.325743	0.240632	91.0458	2.40722e-13	1.60267e-10	18	18.1	ENSSSCG00000040743	M6PR	mannose-6-phosphate receptor, cation dependent [Source:VGNC Symbol;Acc:VGNC:89931]
19	ENSSSCG00000010454	477.844	2.45546	0.625519	89.8393	4.06981e-13	2.56698e-10	19	19.1	ENSSSCG00000010454	IFIT5	interferon induced protein with tetratricopeptide repeats 5 [Source:VGNC Symbol;Acc:VGNC:107402]
20	ENSSSCG00000010451	880.199	4.49046	1.00575	88.5981	6.97813e-13	4.1813e-10	20	20.1	ENSSSCG00000010451	IFIT2	interferon induced protein with tetratricopeptide repeats 2 [Source:VGNC Symbol;Acc:VGNC:89034]
21	ENSSSCG00000000774	336.803	3.38936	0.769447	86.9312	1.43695e-12	8.20022e-10	21	21.1	ENSSSCG00000000774	USP18	ubiquitin specific peptidase 18 [Source:NCBI gene (formerly Entrezgene);Acc:396777]
22	ENSSSCG00000016502	581.086	2.47078	0.51793	86.1382	2.02466e-12	1.10289e-09	22	22.1	ENSSSCG00000016502	PARP12	poly(ADP-ribose) polymerase family member 12 [Source:VGNC Symbol;Acc:VGNC:96688]
23	ENSSSCG00000006261	1001.23	0.0414091	0.133431	85.7645	2.37944e-12	1.18813e-09	23	23.1	ENSSSCG00000006261	TCEA1	transcription elongation factor A1 [Source:VGNC Symbol;Acc:VGNC:93811]
24	ENSSSCG00000027660	626.82	2.7535	0.564292	85.7955	2.34776e-12	1.18813e-09	24	24.1	ENSSSCG00000027660	IFI44L	interferon induced protein 44 like [Source:VGNC Symbol;Acc:VGNC:97103]
25	ENSSSCG00000009240	884.441	4.64053	1.03148	84.8657	3.50672e-12	1.67049e-09	25	25.1	ENSSSCG00000009240	ENSSSCG00000009240	placenta associated 8 [Source:VGNC Symbol;Acc:VGNC:91506]
26	ENSSSCG00000037572	147.892	4.19331	0.907384	84.7892	3.62422e-12	1.67049e-09	26	26.1	ENSSSCG00000037572	EPSTI1	epithelial stromal interaction 1 [Source:VGNC Symbol;Acc:VGNC:87753]
27	ENSSSCG00000008978	376.989	6.25907	1.54456	84.4473	4.19956e-12	1.86398e-09	27	27.1	ENSSSCG00000008978	CXCL11	C-X-C motif chemokine ligand 11 [Source:VGNC Symbol;Acc:VGNC:87102]
28	ENSSSCG00000011904	602.466	0.0717693	0.254343	82.3345	1.04162e-11	4.45811e-09	28	28.1	ENSSSCG00000011904	UPK1B	uroplakin 1B [Source:VGNC Symbol;Acc:VGNC:94722]
29	ENSSSCG00000004403	303.791	-0.463387	0.219987	80.8078	2.00338e-11	8.27878e-09	29	29.1	ENSSSCG00000004403	CDC40	cell division cycle 40 [Source:VGNC Symbol;Acc:VGNC:86452]
30	ENSSSCG00000017416	249.602	3.50034	0.886378	80.6791	2.11681e-11	8.45593e-09	30	30.1	ENSSSCG00000017416	DHX58	DExH-box helicase 58 [Source:VGNC Symbol;Acc:VGNC:87297]
31	ENSSSCG00000038912	5057.41	1.32852	0.325041	79.9071	2.94408e-11	1.13812e-08	31	31.1	ENSSSCG00000038912	IFITM3	interferon induced transmembrane protein 3 [Source:NCBI gene (formerly Entrezgene);Acc:100518544]
32	ENSSSCG00000033453	214.789	5.7327	1.33402	79.1205	4.11808e-11	1.54222e-08	32	32.1	ENSSSCG00000033453	BST2	bone marrow stromal cell antigen 2 [Source:VGNC Symbol;Acc:VGNC:85897]
33	ENSSSCG00000015897	285.503	2.41703	0.650652	78.8907	4.54185e-11	1.62305e-08	33	33.1	ENSSSCG00000015897	IFIH1	interferon induced with helicase C domain 1 [Source:VGNC Symbol;Acc:VGNC:98042]
34	ENSSSCG00000025406	262.469	-0.0735258	0.189077	78.8584	4.60478e-11	1.62305e-08	34	34.1	ENSSSCG00000025406	PIK3C2A	phosphatidylinositol-4-phosphate 3-kinase catalytic subunit type 2 alpha [Source:VGNC Symbol;Acc:VGNC:91436]
35	ENSSSCG00000014670	455.017	2.8398	0.677054	78.2448	5.9795e-11	2.04738e-08	35	35.1	ENSSSCG00000014670	TRIM22	tripartite motif containing 22 [Source:HGNC Symbol;Acc:HGNC:16379]
36	ENSSSCG00000023304	500.266	0.441156	0.318212	77.3964	8.57615e-11	2.8549e-08	36	36.1	ENSSSCG00000023304	SRRM2	serine/arginine repetitive matrix 2 [Source:VGNC Symbol;Acc:VGNC:93468]
37	ENSSSCG00000027372	274.698	2.50157	0.627607	77.3041	8.9191e-11	2.88882e-08	37	37.1	ENSSSCG00000027372	SAMD9	sterile alpha motif domain containing 9 [Source:HGNC Symbol;Acc:HGNC:1348]
38	ENSSSCG00000012853	611.93	3.57671	0.825238	76.6302	1.18709e-10	3.74371e-08	38	38.1	ENSSSCG00000012853	IRF7	interferon regulatory factor 7 [Source:VGNC Symbol;Acc:VGNC:89210]
39	ENSSSCG00000024973	491.596	4.17741	1.02878	76.3212	1.35319e-10	4.15811e-08	39	39.1	ENSSSCG00000024973	ENSSSCG00000024973	guanylate binding protein 1, interferon-inducible [Source:NCBI gene (formerly Entrezgene);Acc:100151938]
40	ENSSSCG00000029168	123.832	1.06951	0.345167	76.0919	1.4912e-10	4.46764e-08	40	40.1	ENSSSCG00000029168	MARF1	meiosis regulator and mRNA stability factor 1 [Source:VGNC Symbol;Acc:VGNC:90025]
41	ENSSSCG00000008496	686.973	1.94264	0.452454	75.9742	1.5674e-10	4.47233e-08	41	41.1	ENSSSCG00000008496	EIF2AK2	eukaryotic translation initiation factor 2 alpha kinase 2 [Source:VGNC Symbol;Acc:VGNC:87607]
42	ENSSSCG00000033332	2824.74	-0.320212	0.171372	76.0085	1.54483e-10	4.47233e-08	42	42.1	ENSSSCG00000033332	PSMA7	proteasome 20S subunit alpha 7 [Source:VGNC Symbol;Acc:VGNC:96510]
43	ENSSSCG00000014565	1107.16	2.49492	0.683987	75.4598	1.94849e-10	5.43039e-08	43	43.1	ENSSSCG00000014565	ENSSSCG00000014565	None
44	ENSSSCG00000032436	785.752	2.76919	0.702475	75.3572	2.03487e-10	5.54225e-08	44	44.1	ENSSSCG00000032436	ENSSSCG00000032436	None
45	ENSSSCG00000017754	1144.41	2.58401	0.644252	73.6145	4.24447e-10	1.13035e-07	45	45.1	ENSSSCG00000017754	ENSSSCG00000017754	galectin 9 [Source:NCBI gene (formerly Entrezgene);Acc:396972]
46	ENSSSCG00000030277	418.821	2.10486	0.567834	72.7639	6.06949e-10	1.58123e-07	46	46.1	ENSSSCG00000030277	ENDOV	endonuclease V [Source:HGNC Symbol;Acc:HGNC:26640]
47	ENSSSCG00000036383	335.001	2.96696	0.776711	72.6435	6.38449e-10	1.62791e-07	47	47.1	ENSSSCG00000036383	LGALS3BP	galectin 3 binding protein [Source:VGNC Symbol;Acc:VGNC:89695]
48	ENSSSCG00000016052	1369.96	-0.369174	0.175944	72.5708	6.58225e-10	1.64337e-07	48	48.1	ENSSSCG00000016052	MFSD6	major facilitator superfamily domain containing 6 [Source:VGNC Symbol;Acc:VGNC:96052]
49	ENSSSCG00000016057	2286.48	2.21067	0.587876	72.0436	8.21198e-10	2.00842e-07	49	49.1	ENSSSCG00000016057	STAT1	signal transducer and activator of transcription 1 [Source:VGNC Symbol;Acc:VGNC:95523]
50	ENSSSCG00000030801	345.463	3.61772	0.928507	71.6655	9.62175e-10	2.30614e-07	50	50.1	ENSSSCG00000030801	ENSSSCG00000030801	None
51	ENSSSCG00000003439	3727.17	0.238873	0.143716	71.121	1.20849e-09	2.83972e-07	51	51.1	ENSSSCG00000003439	DHRS3	dehydrogenase/reductase 3 [Source:VGNC Symbol;Acc:VGNC:87282]
52	ENSSSCG00000007508	99.1577	5.36632	1.30279	70.8303	1.36468e-09	3.14505e-07	52	52.1	ENSSSCG00000007508	ZBP1	Z-DNA binding protein 1 [Source:VGNC Symbol;Acc:VGNC:95770]
53	ENSSSCG00000032652	135.599	3.4252	0.902372	70.256	1.73462e-09	3.92221e-07	53	53.1	ENSSSCG00000032652	SLFN11	schlafen family member 11 [Source:HGNC Symbol;Acc:HGNC:26633]
54	ENSSSCG00000000148	69.067	3.54843	0.883169	69.1315	2.77134e-09	6.15033e-07	54	54.1	ENSSSCG00000000148	ENSSSCG00000000148	None
55	ENSSSCG00000011874	342.473	2.19534	0.655791	68.937	3.00475e-09	6.54708e-07	55	55.1	ENSSSCG00000011874	PARP14	poly(ADP-ribose) polymerase family member 14 [Source:HGNC Symbol;Acc:HGNC:29232]
56	ENSSSCG00000023178	69.6768	3.01301	1.11868	68.4248	3.7174e-09	7.95524e-07	56	56.1	ENSSSCG00000023178	BATF2	basic leucine zipper ATF-like transcription factor 2 [Source:VGNC Symbol;Acc:VGNC:85759]
57	ENSSSCG00000006830	466.477	0.461687	0.368909	68.1639	4.14248e-09	8.70939e-07	57	57.1	ENSSSCG00000006830	PSMA5	proteasome 20S subunit alpha 5 [Source:VGNC Symbol;Acc:VGNC:98838]
58	ENSSSCG00000014291	427.321	0.671142	0.320677	67.49	5.47722e-09	1.11682e-06	58	58.1	ENSSSCG00000014291	AFF4	AF4/FMR2 family member 4 [Source:VGNC Symbol;Acc:VGNC:85169]
59	ENSSSCG00000025821	477.586	0.31856	0.290634	67.4401	5.59157e-09	1.11682e-06	59	59.1	ENSSSCG00000025821	C2CD2	C2 calcium dependent domain containing 2 [Source:VGNC Symbol;Acc:VGNC:85990]
60	ENSSSCG00000030108	502.522	1.84044	0.595568	67.4562	5.55452e-09	1.11682e-06	60	60.1	ENSSSCG00000030108	ZNFX1	zinc finger NFX1-type containing 1 [Source:VGNC Symbol;Acc:VGNC:96210]
61	ENSSSCG00000000551	99.7975	-0.39332	0.462881	67.3391	5.83032e-09	1.14542e-06	61	61.1	ENSSSCG00000000551	ARNTL2	aryl hydrocarbon receptor nuclear translocator like 2 [Source:VGNC Symbol;Acc:VGNC:103217]
62	ENSSSCG00000006487	1169.42	-0.508099	0.171681	67.2167	6.13337e-09	1.17753e-06	62	62.1	ENSSSCG00000006487	CCT3	chaperonin containing TCP1 subunit 3 [Source:VGNC Symbol;Acc:VGNC:86381]
63	ENSSSCG00000008987	582.68	0.0912771	0.207619	67.1943	6.19031e-09	1.17753e-06	63	63.1	ENSSSCG00000008987	CCNI	cyclin I [Source:VGNC Symbol;Acc:VGNC:98916]
64	ENSSSCG00000017614	93.8076	1.41618	0.550208	66.9137	6.95199e-09	1.30176e-06	64	64.1	ENSSSCG00000017614	TRIM25	tripartite motif containing 25 [Source:VGNC Symbol;Acc:VGNC:94401]
65	ENSSSCG00000033613	127.547	3.34394	0.969826	66.1988	9.33928e-09	1.72188e-06	65	65.1	ENSSSCG00000033613	FOXS1	forkhead box S1 [Source:VGNC Symbol;Acc:VGNC:96303]
66	ENSSSCG00000005724	362.89	1.88399	0.497915	65.1862	1.41711e-08	2.57312e-06	66	66.1	ENSSSCG00000005724	SETX	senataxin [Source:VGNC Symbol;Acc:VGNC:92766]
67	ENSSSCG00000023247	575.998	1.60003	0.51351	65.1253	1.45302e-08	2.59896e-06	67	67.1	ENSSSCG00000023247	OPTN	optineurin [Source:VGNC Symbol;Acc:VGNC:95832]
68	ENSSSCG00000037536	145.7	1.37512	0.696952	64.9857	1.53883e-08	2.71196e-06	68	68.1	ENSSSCG00000037536	SLC25A28	solute carrier family 25 member 28 [Source:VGNC Symbol;Acc:VGNC:93005]
69	ENSSSCG00000029763	371.975	1.29265	0.427572	64.9365	1.57023e-08	2.7272e-06	69	69.1	ENSSSCG00000029763	IFI35	interferon induced protein 35 [Source:VGNC Symbol;Acc:VGNC:89032]
70	ENSSSCG00000024867	267.292	1.29575	0.592656	64.5468	1.84272e-08	3.15474e-06	70	70.1	ENSSSCG00000024867	ISG20	interferon stimulated exonuclease gene 20 [Source:HGNC Symbol;Acc:HGNC:6130]
71	ENSSSCG00000001341	1044.8	2.10614	0.548006	64.1315	2.18471e-08	3.58828e-06	71	71.1	ENSSSCG00000001341	ENSSSCG00000001341	None
72	ENSSSCG00000016263	408.551	1.69927	0.477223	64.1784	2.14319e-08	3.58828e-06	72	72.1	ENSSSCG00000016263	ENSSSCG00000016263	None
73	ENSSSCG00000021867	113.391	-1.24608	0.325604	64.1304	2.18578e-08	3.58828e-06	73	73.1	ENSSSCG00000021867	HPN	hepsin [Source:VGNC Symbol;Acc:VGNC:88963]
74	ENSSSCG00000035420	168.559	3.64591	1.23114	63.7291	2.57611e-08	4.1719e-06	74	74.1	ENSSSCG00000035420	HES4	hes family bHLH transcription factor 4 [Source:VGNC Symbol;Acc:VGNC:88857]
75	ENSSSCG00000023122	286.087	-0.648401	0.284792	63.6603	2.6496e-08	4.23371e-06	75	75.1	ENSSSCG00000023122	KHDRBS1	KH RNA binding domain containing, signal transduction associated 1 [Source:VGNC Symbol;Acc:VGNC:89422]
76	ENSSSCG00000036592	1171.56	-0.207542	0.182336	63.5244	2.80105e-08	4.41682e-06	76	76.1	ENSSSCG00000036592	SRSF2	serine and arginine rich splicing factor 2 [Source:VGNC Symbol;Acc:VGNC:99085]
77	ENSSSCG00000043015	40.1235	1.29063	0.460514	63.3112	3.05615e-08	4.75649e-06	77	77.1	ENSSSCG00000043015	ENSSSCG00000043015	None
78	ENSSSCG00000001463	254.138	2.47788	0.813439	63.2056	3.19081e-08	4.9024e-06	78	78.1	ENSSSCG00000001463	PSMB9	proteasome 20S subunit beta 9 [Source:VGNC Symbol;Acc:VGNC:91911]
79	ENSSSCG00000026552	587.841	1.37565	0.519404	62.7525	3.83901e-08	5.82364e-06	79	79.1	ENSSSCG00000026552	MFSD14B	major facilitator superfamily domain containing 14B [Source:VGNC Symbol;Acc:VGNC:99721]
80	ENSSSCG00000013550	62.8772	0.619203	0.352641	62.6534	3.99738e-08	5.98808e-06	80	80.1	ENSSSCG00000013550	SLC25A23	solute carrier family 25 member 23 [Source:VGNC Symbol;Acc:VGNC:93000]
81	ENSSSCG00000002690	178.017	0.126106	0.335777	62.4621	4.32152e-08	6.39372e-06	81	81.1	ENSSSCG00000002690	GAN	gigaxonin [Source:VGNC Symbol;Acc:VGNC:88343]
82	ENSSSCG00000011284	296.459	0.328999	0.250893	61.4441	6.53804e-08	9.55511e-06	82	82.1	ENSSSCG00000011284	NKTR	natural killer cell triggering receptor [Source:VGNC Symbol;Acc:VGNC:98156]
83	ENSSSCG00000011877	113.078	4.21281	0.883319	61.1518	7.36112e-08	1.06284e-05	83	83.1	ENSSSCG00000011877	CD86	CD86 molecule [Source:VGNC Symbol;Acc:VGNC:86435]
84	ENSSSCG00000012149	637.786	-0.900557	0.232523	61.1015	7.513e-08	1.07185e-05	84	84.1	ENSSSCG00000012149	RBBP7	RB binding protein 7, chromatin remodeling factor [Source:VGNC Symbol;Acc:VGNC:92137]
85	ENSSSCG00000018091	10450.3	0.255506	0.407918	60.4705	9.70027e-08	1.36762e-05	85	85.1	ENSSSCG00000018091	ND5	mitochondrially encoded NADH:ubiquinone oxidoreductase core subunit 5 [Source:VGNC Symbol;Acc:VGNC:99796]
86	ENSSSCG00000009486	167.204	3.00711	0.865479	60.3812	1.00571e-07	1.40145e-05	86	86.1	ENSSSCG00000009486	SLITRK6	SLIT and NTRK like family member 6 [Source:VGNC Symbol;Acc:VGNC:93211]
87	ENSSSCG00000001912	384.668	2.06773	0.580116	60.1315	1.11249e-07	1.53243e-05	87	87.1	ENSSSCG00000001912	PML	PML nuclear body scaffold [Source:VGNC Symbol;Acc:VGNC:99296]
88	ENSSSCG00000008900	343.991	-0.51922	0.207799	59.898	1.22249e-07	1.66481e-05	88	88.1	ENSSSCG00000008900	SRP72	signal recognition particle 72 [Source:VGNC Symbol;Acc:VGNC:93461]
89	ENSSSCG00000017087	386.388	2.26564	0.719645	59.5012	1.43469e-07	1.93183e-05	89	89.1	ENSSSCG00000017087	GM2A	GM2 ganglioside activator [Source:VGNC Symbol;Acc:VGNC:88506]
90	ENSSSCG00000020906	1406.11	2.85198	0.800484	59.1715	1.63841e-07	2.18163e-05	90	90.1	ENSSSCG00000020906	GHSR	TNF superfamily member 10 [Source:NCBI gene (formerly Entrezgene);Acc:406191]
91	ENSSSCG00000016894	60.0282	-0.329789	0.564444	58.9228	1.81083e-07	2.38472e-05	91	91.1	ENSSSCG00000016894	ARL15	ADP ribosylation factor like GTPase 15 [Source:VGNC Symbol;Acc:VGNC:85520]
92	ENSSSCG00000007484	168.172	0.648353	0.309955	58.8658	1.85286e-07	2.41355e-05	92	92.1	ENSSSCG00000007484	ZNF217	zinc finger protein 217 [Source:VGNC Symbol;Acc:VGNC:95573]
93	ENSSSCG00000001660	273.734	-0.320999	0.212377	58.7499	1.94121e-07	2.50145e-05	93	93.1	ENSSSCG00000001660	PTK7	protein tyrosine kinase 7 (inactive) [Source:HGNC Symbol;Acc:HGNC:9618]
94	ENSSSCG00000025618	598.603	2.477	0.826217	58.6501	2.02062e-07	2.55162e-05	94	94.1	ENSSSCG00000025618	TAP1	transporter 1, ATP binding cassette subfamily B member [Source:VGNC Symbol;Acc:VGNC:98358]
95	ENSSSCG00000027860	65.8494	2.18083	0.660721	58.6475	2.02273e-07	2.55162e-05	95	95.1	ENSSSCG00000027860	ERAP2	endoplasmic reticulum aminopeptidase 2 [Source:VGNC Symbol;Acc:VGNC:87758]
96	ENSSSCG00000013664	204.803	1.06566	0.599443	58.6062	2.05658e-07	2.56729e-05	96	96.1	ENSSSCG00000013664	SHFL	shiftless antiviral inhibitor of ribosomal frameshifting [Source:VGNC Symbol;Acc:VGNC:92843]
97	ENSSSCG00000033860	381.492	-0.029994	0.387105	58.5176	2.13106e-07	2.63285e-05	97	97.1	ENSSSCG00000033860	ZMAT3	zinc finger matrin-type 3 [Source:VGNC Symbol;Acc:VGNC:95177]
98	ENSSSCG00000006923	167.727	2.87998	1.06583	58.1128	2.50676e-07	3.06541e-05	98	98.1	ENSSSCG00000006923	GBP2	guanylate binding protein 2, interferon-inducible [Source:NCBI gene (formerly Entrezgene);Acc:100153137]
99	ENSSSCG00000006543	146.067	1.37559	0.519109	57.8538	2.78076e-07	3.36613e-05	99	99.1	ENSSSCG00000006543	ADAR	adenosine deaminase RNA specific [Source:VGNC Symbol;Acc:VGNC:85097]
100	ENSSSCG00000004830	25.9781	1.68528	1.00508	57.6345	3.03591e-07	3.63824e-05	100	100.1	ENSSSCG00000004830	ENSSSCG00000004830	ATPase phospholipid transporting 10A (putative) [Source:VGNC Symbol;Acc:VGNC:103030]
101	ENSSSCG00000032055	395.666	0.0894462	0.279192	57.199	3.61313e-07	4.28711e-05	101	101.1	ENSSSCG00000032055	RO60	Ro60, Y RNA binding protein [Source:HGNC Symbol;Acc:HGNC:11313]
102	ENSSSCG00000000647	49.4476	2.41547	0.765009	57.1534	3.67951e-07	4.32306e-05	102	102.1	ENSSSCG00000000647	OLR1	oxidized low density lipoprotein receptor 1 [Source:VGNC Symbol;Acc:VGNC:91038]
103	ENSSSCG00000014020	1939.21	0.0924592	0.147378	57.0448	3.84252e-07	4.44449e-05	103	103.1	ENSSSCG00000014020	CANX	calnexin [Source:VGNC Symbol;Acc:VGNC:86167]
104	ENSSSCG00000032591	126.165	2.37118	0.790047	57.0113	3.89412e-07	4.44449e-05	104	104.1	ENSSSCG00000032591	ENSSSCG00000032591	None
105	ENSSSCG00000038949	14.4533	-1.82707	0.819047	57.0352	3.8573e-07	4.44449e-05	105	105.1	ENSSSCG00000038949	NALCN	sodium leak channel, non-selective [Source:VGNC Symbol;Acc:VGNC:90572]
106	ENSSSCG00000040162	1316.11	1.41266	0.776146	55.9406	5.96371e-07	6.74237e-05	106	106.1	ENSSSCG00000040162	NUPR1	nuclear protein 1, transcriptional regulator [Source:VGNC Symbol;Acc:VGNC:90989]
107	ENSSSCG00000018086	134.717	0.269769	0.46464	55.5742	6.89722e-07	7.72489e-05	107	107.1	ENSSSCG00000018086	ND4L	NADH dehydrogenase subunit 4L [Source:NCBI gene (formerly Entrezgene);Acc:808509]
108	ENSSSCG00000026951	374.829	2.20368	0.643996	55.2964	7.69966e-07	8.52096e-05	108	108.1	ENSSSCG00000026951	PSMB8	proteasome 20S subunit beta 8 [Source:VGNC Symbol;Acc:VGNC:91910]
109	ENSSSCG00000035686	1819.65	-0.449594	0.151796	55.2799	7.7502e-07	8.52096e-05	109	109.1	ENSSSCG00000035686	CS	citrate synthase [Source:VGNC Symbol;Acc:VGNC:103225]
110	ENSSSCG00000003438	344.088	0.242214	0.296699	55.1771	8.07211e-07	8.74225e-05	110	110.1	ENSSSCG00000003438	VPS13D	vacuolar protein sorting 13 homolog D [Source:VGNC Symbol;Acc:VGNC:94841]
111	ENSSSCG00000015883	433.372	-0.172825	0.173556	55.1692	8.09738e-07	8.74225e-05	111	111.1	ENSSSCG00000015883	MARCHF7	membrane associated ring-CH-type finger 7 [Source:VGNC Symbol;Acc:VGNC:95849]
112	ENSSSCG00000035690	1115.67	-0.310376	0.139685	55.1123	8.28172e-07	8.86144e-05	112	112.1	ENSSSCG00000035690	SFPQ	splicing factor proline and glutamine rich [Source:VGNC Symbol;Acc:VGNC:98314]
113	ENSSSCG00000037562	197.44	0.97324	0.302548	54.9634	8.7842e-07	9.31591e-05	113	113.1	ENSSSCG00000037562	SLC2A4RG	SLC2A4 regulator [Source:VGNC Symbol;Acc:VGNC:95715]
114	ENSSSCG00000007281	323.685	0.259352	0.23467	54.8674	9.12409e-07	9.5915e-05	114	114.1	ENSSSCG00000007281	MAP1LC3A	microtubule associated protein 1 light chain 3 alpha [Source:VGNC Symbol;Acc:VGNC:96408]
115	ENSSSCG00000012022	3449.92	-0.314659	0.289464	54.8324	9.25098e-07	9.64033e-05	115	115.1	ENSSSCG00000012022	APP	amyloid beta protein [Source:VGNC Symbol;Acc:VGNC:103902]
116	ENSSSCG00000027709	383.68	1.84399	0.539934	54.4298	1.08447e-06	0.000112037	116	116.1	ENSSSCG00000027709	PARP9	poly(ADP-ribose) polymerase family member 9 [Source:HGNC Symbol;Acc:HGNC:24118]
117	ENSSSCG00000010261	1225.95	1.32442	0.689056	54.4039	1.09561e-06	0.00011222	117	117.1	ENSSSCG00000010261	PPA1	inorganic pyrophosphatase 1 [Source:VGNC Symbol;Acc:VGNC:96757]
118	ENSSSCG00000023991	151.436	1.11225	0.357212	54.3462	1.12082e-06	0.00011383	118	118.1	ENSSSCG00000023991	RIT1	Ras like without CAAX 1 [Source:VGNC Symbol;Acc:VGNC:92325]
119	ENSSSCG00000038055	12.3726	2.87941	1.83457	54.3237	1.1308e-06	0.000113878	119	119.1	ENSSSCG00000038055	CORO1A	coronin 1A [Source:VGNC Symbol;Acc:VGNC:86912]
120	ENSSSCG00000017962	202.366	0.345353	0.389105	54.1807	1.19637e-06	0.000119477	120	120.1	ENSSSCG00000017962	KDM6B	lysine demethylase 6B [Source:VGNC Symbol;Acc:VGNC:89416]
121	ENSSSCG00000039582	1343.43	0.610264	0.31354	54.1247	1.22307e-06	0.000121135	121	121.1	ENSSSCG00000039582	ENSSSCG00000039582	None
122	ENSSSCG00000011876	184.443	2.07315	0.629489	53.9061	1.33295e-06	0.000130935	122	122.1	ENSSSCG00000011876	DTX3L	deltex E3 ubiquitin ligase 3L [Source:VGNC Symbol;Acc:VGNC:87469]
123	ENSSSCG00000009208	99.658	-0.679976	0.41538	53.7687	1.40697e-06	0.000137082	123	123.1	ENSSSCG00000009208	ENSSSCG00000009208	HECT and RLD domain containing E3 ubiquitin protein ligase 3 [Source:VGNC Symbol;Acc:VGNC:98934]
124	ENSSSCG00000040184	374.379	-0.147879	0.299502	53.5633	1.52525e-06	0.000147408	124	124.1	ENSSSCG00000040184	LMO7	LIM domain 7 [Source:VGNC Symbol;Acc:VGNC:89767]
125	ENSSSCG00000010212	456.067	-0.0928154	0.218038	53.3295	1.67193e-06	0.000160291	125	125.1	ENSSSCG00000010212	ENSSSCG00000010212	None
126	ENSSSCG00000030798	674.199	-0.240973	0.226371	53.2768	1.70684e-06	0.000162339	126	126.1	ENSSSCG00000030798	FUS	FUS RNA binding protein [Source:VGNC Symbol;Acc:VGNC:88267]
127	ENSSSCG00000021333	442.837	-0.213929	0.202568	53.1872	1.7679e-06	0.000166823	127	127.1	ENSSSCG00000021333	PAK4	p21 (RAC1) activated kinase 4 [Source:VGNC Symbol;Acc:VGNC:98526]
128	ENSSSCG00000020758	166.889	-0.0166476	0.259368	53.0756	1.8469e-06	0.000172916	128	128.1	ENSSSCG00000020758	NQO2	N-ribosyldihydronicotinamide:quinone reductase 2 [Source:VGNC Symbol;Acc:VGNC:90867]
129	ENSSSCG00000004687	7897.42	1.86907	0.496958	52.7008	2.13886e-06	0.000198699	129	129.1	ENSSSCG00000004687	B2M	beta-2-microglobulin [Source:NCBI gene (formerly Entrezgene);Acc:397033]
130	ENSSSCG00000028201	110.621	1.15765	0.344283	52.6627	2.17099e-06	0.000200132	130	130.1	ENSSSCG00000028201	CWF19L2	CWF19 like cell cycle control factor 2 [Source:VGNC Symbol;Acc:VGNC:96726]
131	ENSSSCG00000031130	285.266	1.43846	0.437404	52.5249	2.29108e-06	0.00020959	131	131.1	ENSSSCG00000031130	ZBED1	zinc finger BED-type containing 1 [Source:VGNC Symbol;Acc:VGNC:95054]
132	ENSSSCG00000005701	143.94	1.14537	0.693954	52.4977	2.31558e-06	0.000210227	132	132.1	ENSSSCG00000005701	ASS1	argininosuccinate synthase 1 [Source:VGNC Symbol;Acc:VGNC:85590]
133	ENSSSCG00000023324	168.429	1.04092	0.308337	52.1434	2.65915e-06	0.000239604	133	133.1	ENSSSCG00000023324	ENSSSCG00000023324	None
134	ENSSSCG00000022912	251.83	1.76177	0.675187	52.0825	2.72301e-06	0.000243526	134	134.1	ENSSSCG00000022912	NT5C3A	5'-nucleotidase, cytosolic IIIA [Source:VGNC Symbol;Acc:VGNC:98162]
135	ENSSSCG00000014672	113.217	1.77909	0.541252	51.9828	2.83096e-06	0.000251305	135	135.1	ENSSSCG00000014672	ENSSSCG00000014672	None
136	ENSSSCG00000001229	6657.1	2.29808	0.659823	51.9112	2.91101e-06	0.000256511	136	136.1	ENSSSCG00000001229	ENSSSCG00000001229	MHC class I antigen 2 [Source:NCBI gene (formerly Entrezgene);Acc:100135031]
137	ENSSSCG00000017259	1143.2	-0.421255	0.147875	51.8277	3.00727e-06	0.00026306	137	137.1	ENSSSCG00000017259	PRKAR1A	protein kinase cAMP-dependent type I regulatory subunit alpha [Source:VGNC Symbol;Acc:VGNC:91802]
138	ENSSSCG00000001561	69.0785	3.2647	0.977075	51.789	3.05288e-06	0.000265114	138	138.1	ENSSSCG00000001561	ETV7	ETS variant transcription factor 7 [Source:VGNC Symbol;Acc:VGNC:87816]
139	ENSSSCG00000025703	168.144	0.846111	0.303428	51.6868	3.17682e-06	0.000273892	139	139.1	ENSSSCG00000025703	REV3L	REV3 like, DNA directed polymerase zeta catalytic subunit [Source:VGNC Symbol;Acc:VGNC:92226]
140	ENSSSCG00000013145	287.901	0.477073	0.240942	51.6016	3.28387e-06	0.000281099	140	140.1	ENSSSCG00000013145	DTX4	deltex E3 ubiquitin ligase 4 [Source:VGNC Symbol;Acc:VGNC:87470]
141	ENSSSCG00000011270	340.401	0.230844	0.217628	51.4832	3.43855e-06	0.000292252	141	141.1	ENSSSCG00000011270	EIF1B	eukaryotic translation initiation factor 1B [Source:VGNC Symbol;Acc:VGNC:87604]
142	ENSSSCG00000022402	2155.12	-0.0362589	0.156985	51.302	3.68937e-06	0.000311362	142	142.1	ENSSSCG00000022402	GRAMD2B	GRAM domain containing 2B [Source:VGNC Symbol;Acc:VGNC:88658]
143	ENSSSCG00000024610	6296.95	-0.323551	0.237112	51.2757	3.72731e-06	0.000312119	143	143.1	ENSSSCG00000024610	KRT4	keratin 4 [Source:VGNC Symbol;Acc:VGNC:89591]
144	ENSSSCG00000024938	78.5326	0.121363	0.498817	51.2598	3.75042e-06	0.000312119	144	144.1	ENSSSCG00000024938	SH3BP5	SH3 domain binding protein 5 [Source:VGNC Symbol;Acc:VGNC:92819]
145	ENSSSCG00000014997	423.979	1.68697	0.670207	51.2	3.83838e-06	0.000317236	145	145.1	ENSSSCG00000014997	ENSSSCG00000014997	None
146	ENSSSCG00000028157	454.04	-0.098906	0.345309	51.099	3.99186e-06	0.00032766	146	146.1	ENSSSCG00000028157	CASP8	caspase 8 [Source:VGNC Symbol;Acc:VGNC:95639]
147	ENSSSCG00000008629	371.621	-0.496234	0.202152	50.9958	4.15483e-06	0.000336429	147	147.1	ENSSSCG00000008629	ROCK2	Rho associated coiled-coil containing protein kinase 2 [Source:HGNC Symbol;Acc:HGNC:10252]
148	ENSSSCG00000036360	487.717	0.117963	0.203357	51.001	4.14656e-06	0.000336429	148	148.1	ENSSSCG00000036360	LURAP1L	leucine rich adaptor protein 1 like [Source:VGNC Symbol;Acc:VGNC:89896]
149	ENSSSCG00000001379	2922.86	-0.484958	0.232922	50.905	4.30374e-06	0.000345849	149	149.1	ENSSSCG00000001379	TUBB	tubulin beta class I [Source:VGNC Symbol;Acc:VGNC:94578]
150	ENSSSCG00000020796	324.367	1.01283	0.304342	50.8899	4.32889e-06	0.000345849	150	150.1	ENSSSCG00000020796	SPOP	speckle type BTB/POZ protein [Source:VGNC Symbol;Acc:VGNC:93417]
151	ENSSSCG00000021408	2155.1	-0.225215	0.198323	50.8405	4.41255e-06	0.000350198	151	151.1	ENSSSCG00000021408	TKT	transketolase [Source:VGNC Symbol;Acc:VGNC:94008]
152	ENSSSCG00000002516	1095.68	1.33806	0.649032	50.6697	4.71423e-06	0.000371679	152	152.1	ENSSSCG00000002516	WARS1	tryptophanyl-tRNA synthetase 1 [Source:VGNC Symbol;Acc:VGNC:94891]
153	ENSSSCG00000014337	704.697	-0.24095	0.215356	50.4647	5.10328e-06	0.000399723	153	153.1	ENSSSCG00000014337	ETF1	eukaryotic translation termination factor 1 [Source:VGNC Symbol;Acc:VGNC:87800]
154	ENSSSCG00000045919	30.3702	0.9018	0.711265	50.4395	5.15334e-06	0.000401024	154	154.1	ENSSSCG00000045919	ENSSSCG00000045919	None
155	ENSSSCG00000032180	216.351	-0.923153	0.295194	50.3868	5.25945e-06	0.000406641	155	155.1	ENSSSCG00000032180	MCM7	minichromosome maintenance complex component 7 [Source:VGNC Symbol;Acc:VGNC:90076]
156	ENSSSCG00000000084	1019.01	-0.208803	0.254313	50.3178	5.40146e-06	0.000414943	156	156.1	ENSSSCG00000000084	ATF4	activating transcription factor 4 [Source:VGNC Symbol;Acc:VGNC:85607]
157	ENSSSCG00000005975	125.176	0.442615	0.271037	50.1699	5.71891e-06	0.000436531	157	157.1	ENSSSCG00000005975	MTSS1	MTSS I-BAR domain containing 1 [Source:VGNC Symbol;Acc:VGNC:90474]
158	ENSSSCG00000023983	230.145	-0.305466	0.248337	50.0493	5.99133e-06	0.000454431	158	158.1	ENSSSCG00000023983	AGPS	alkylglycerone phosphate synthase [Source:VGNC Symbol;Acc:VGNC:96267]
159	ENSSSCG00000011474	123.03	1.78407	0.526596	49.8989	6.34886e-06	0.000475529	159	159.1	ENSSSCG00000011474	PXK	PX domain containing serine/threonine kinase like [Source:VGNC Symbol;Acc:VGNC:92015]
160	ENSSSCG00000022559	366.081	-0.322502	0.191179	49.9117	6.31782e-06	0.000475529	160	160.1	ENSSSCG00000022559	USP14	ubiquitin specific peptidase 14 [Source:VGNC Symbol;Acc:VGNC:94747]
161	ENSSSCG00000009793	529.95	0.635809	0.327985	49.7754	6.65823e-06	0.000495604	161	161.1	ENSSSCG00000009793	CLIP1	CAP-Gly domain containing linker protein 1 [Source:VGNC Symbol;Acc:VGNC:86766]
162	ENSSSCG00000010922	3177.52	-0.494791	0.230492	49.5952	7.13656e-06	0.000527929	162	162.1	ENSSSCG00000010922	ELF3	E74 like ETS transcription factor 3 [Source:VGNC Symbol;Acc:VGNC:96271]
163	ENSSSCG00000034137	1041.65	-0.506235	0.289448	49.5712	7.20288e-06	0.000529566	163	163.1	ENSSSCG00000034137	PPIB	peptidylprolyl isomerase B [Source:VGNC Symbol;Acc:VGNC:98210]
164	ENSSSCG00000021472	305.34	-0.219341	0.244917	49.4833	7.45054e-06	0.000544435	164	164.1	ENSSSCG00000021472	POLR2E	RNA polymerase II, I and III subunit E [Source:VGNC Symbol;Acc:VGNC:91649]
165	ENSSSCG00000030857	142.282	-0.142959	0.288078	49.464	7.50602e-06	0.000545165	165	165.1	ENSSSCG00000030857	LENG8	leukocyte receptor cluster member 8 [Source:VGNC Symbol;Acc:VGNC:89681]
166	ENSSSCG00000005650	21.2758	-0.123446	0.804185	49.3948	7.70834e-06	0.000556487	166	166.1	ENSSSCG00000005650	CERCAM	cerebral endothelial cell adhesion molecule [Source:VGNC Symbol;Acc:VGNC:86585]
167	ENSSSCG00000006127	222.518	0.59298	0.476556	49.3743	7.76928e-06	0.000557527	167	167.1	ENSSSCG00000006127	NBN	nibrin [Source:VGNC Symbol;Acc:VGNC:90592]
168	ENSSSCG00000013399	445.443	0.487992	0.21782	49.113	8.58918e-06	0.000602413	168	168.1	ENSSSCG00000013399	TEAD1	TEA domain transcription factor 1 [Source:VGNC Symbol;Acc:VGNC:93853]
169	ENSSSCG00000021383	97.5067	1.92449	0.753769	49.1112	8.59485e-06	0.000602413	169	169.1	ENSSSCG00000021383	CGAS	cyclic GMP-AMP synthase [Source:VGNC Symbol;Acc:VGNC:86614]
170	ENSSSCG00000030435	137.547	-0.0719342	0.294721	49.1438	8.48817e-06	0.000602413	170	170.1	ENSSSCG00000030435	USP39	ubiquitin specific peptidase 39 [Source:VGNC Symbol;Acc:VGNC:94763]
171	ENSSSCG00000039706	25.7715	5.70403	2.28732	49.1109	8.59585e-06	0.000602413	171	171.1	ENSSSCG00000039706	ENSSSCG00000039706	None
172	ENSSSCG00000033672	29.1723	2.44986	0.962987	49.0622	8.75803e-06	0.000610211	172	172.1	ENSSSCG00000033672	H1-4	H1.4 linker histone, cluster member [Source:HGNC Symbol;Acc:HGNC:4718]
173	ENSSSCG00000034484	417.401	0.63949	0.265982	48.9551	9.12517e-06	0.000632116	173	173.1	ENSSSCG00000034484	SPEN	spen family transcriptional repressor [Source:VGNC Symbol;Acc:VGNC:93400]
174	ENSSSCG00000034031	303.807	-0.363615	0.236376	48.6819	1.01316e-05	0.000697798	174	174.1	ENSSSCG00000034031	ZNF16	zinc finger protein 16 [Source:HGNC Symbol;Acc:HGNC:12947]
175	ENSSSCG00000034153	121.601	-0.521725	0.319435	48.6328	1.03239e-05	0.000706981	175	175.1	ENSSSCG00000034153	TAF6	TATA-box binding protein associated factor 6 [Source:VGNC Symbol;Acc:VGNC:93719]
176	ENSSSCG00000024841	773.802	-0.0100211	0.235979	48.5564	1.06299e-05	0.000723802	176	176.1	ENSSSCG00000024841	SLC35A2	solute carrier family 35 member A2 [Source:VGNC Symbol;Acc:VGNC:93068]
177	ENSSSCG00000012258	504.155	1.08264	0.565638	48.4433	1.10998e-05	0.000747304	177	177.1	ENSSSCG00000012258	FUNDC1	FUN14 domain containing 1 [Source:VGNC Symbol;Acc:VGNC:88264]
178	ENSSSCG00000030642	352.52	-1.36512	0.422811	48.4576	1.1039e-05	0.000747304	178	178.1	ENSSSCG00000030642	PCNA	proliferating cell nuclear antigen [Source:VGNC Symbol;Acc:VGNC:104017]
179	ENSSSCG00000007984	42.48	0.207855	0.553463	48.4054	1.12616e-05	0.000753962	179	179.1	ENSSSCG00000007984	MRPL28	mitochondrial ribosomal protein L28 [Source:VGNC Symbol;Acc:VGNC:90359]
180	ENSSSCG00000030493	242.229	-0.2664	0.208096	48.1288	1.25156e-05	0.00083326	180	180.1	ENSSSCG00000030493	UTP23	UTP23 small subunit processome component [Source:VGNC Symbol;Acc:VGNC:94785]
181	ENSSSCG00000005717	276.637	0.472295	0.211206	48.0676	1.28114e-05	0.000848245	181	181.1	ENSSSCG00000005717	UCK1	uridine-cytidine kinase 1 [Source:VGNC Symbol;Acc:VGNC:94681]
182	ENSSSCG00000003091	65.4465	0.00529201	0.422186	47.9865	1.32135e-05	0.000860599	182	182.1	ENSSSCG00000003091	IRF2BP1	interferon regulatory factor 2 binding protein 1 [Source:VGNC Symbol;Acc:VGNC:89204]
183	ENSSSCG00000017752	543.146	-0.651376	0.211345	48.0112	1.30898e-05	0.000860599	183	183.1	ENSSSCG00000017752	WSB1	WD repeat and SOCS box containing 1 [Source:VGNC Symbol;Acc:VGNC:94981]
184	ENSSSCG00000040439	905.452	0.429264	0.190148	47.995	1.31707e-05	0.000860599	184	184.1	ENSSSCG00000040439	TMED5	transmembrane p24 trafficking protein 5 [Source:VGNC Symbol;Acc:VGNC:94057]
185	ENSSSCG00000014871	256.369	0.418145	0.281607	47.909	1.36096e-05	0.000876865	185	185.1	ENSSSCG00000014871	TSKU	tsukushi, small leucine rich proteoglycan [Source:VGNC Symbol;Acc:VGNC:94495]
186	ENSSSCG00000023562	289.263	-0.0829776	0.289978	47.9211	1.35468e-05	0.000876865	186	186.1	ENSSSCG00000023562	SNRPE	small nuclear ribonucleoprotein polypeptide E [Source:VGNC Symbol;Acc:VGNC:104060]
187	ENSSSCG00000017420	239.91	2.32744	0.797225	47.8396	1.39737e-05	0.00089551	187	187.1	ENSSSCG00000017420	CNP	2',3'-cyclic nucleotide 3' phosphodiesterase [Source:VGNC Symbol;Acc:VGNC:86840]
188	ENSSSCG00000005614	554.46	0.148283	0.2755	47.7568	1.44213e-05	0.000914417	188	188.1	ENSSSCG00000005614	NIBAN2	niban apoptosis regulator 2 [Source:VGNC Symbol;Acc:VGNC:90741]
189	ENSSSCG00000011465	175.383	0.368102	0.429085	47.7649	1.43771e-05	0.000914417	189	189.1	ENSSSCG00000011465	PDE12	phosphodiesterase 12 [Source:VGNC Symbol;Acc:VGNC:104020]
190	ENSSSCG00000037958	373.204	0.3142	0.22101	47.7034	1.47173e-05	0.000928273	190	190.1	ENSSSCG00000037958	TOB2	transducer of ERBB2, 2 [Source:VGNC Symbol;Acc:VGNC:94298]
191	ENSSSCG00000008698	192.103	-0.144884	0.329256	47.5479	1.56138e-05	0.000976981	191	191.1	ENSSSCG00000008698	RGS12	regulator of G protein signaling 12 [Source:VGNC Symbol;Acc:VGNC:92260]
192	ENSSSCG00000016125	37.6368	1.87598	0.642723	47.5414	1.56526e-05	0.000976981	192	192.1	ENSSSCG00000016125	INO80D	INO80 complex subunit D [Source:VGNC Symbol;Acc:VGNC:96113]
193	ENSSSCG00000002429	232.604	0.638945	0.297905	47.3369	1.69163e-05	0.00105039	193	193.1	ENSSSCG00000002429	FOXN3	forkhead box N3 [Source:VGNC Symbol;Acc:VGNC:88220]
194	ENSSSCG00000027855	54.2926	4.03605	1.44747	47.2811	1.72784e-05	0.00106734	194	194.1	ENSSSCG00000027855	SOCS1	suppressor of cytokine signaling 1 [Source:VGNC Symbol;Acc:VGNC:93330]
195	ENSSSCG00000030225	526.864	-0.204497	0.182578	47.2557	1.74456e-05	0.00107215	195	195.1	ENSSSCG00000030225	TRA2B	transformer 2 beta homolog [Source:VGNC Symbol;Acc:VGNC:94354]
196	ENSSSCG00000026169	169.225	0.934378	0.502645	47.2155	1.77141e-05	0.00108309	196	196.1	ENSSSCG00000026169	MFSD12	major facilitator superfamily domain containing 12 [Source:VGNC Symbol;Acc:VGNC:90185]
197	ENSSSCG00000024756	124.409	-0.0630766	0.28179	47.0852	1.86111e-05	0.00113216	197	197.1	ENSSSCG00000024756	SPG7	SPG7 matrix AAA peptidase subunit, paraplegin [Source:VGNC Symbol;Acc:VGNC:98334]
198	ENSSSCG00000010068	110.599	-0.492716	0.325164	47.043	1.89107e-05	0.00114458	198	198.1	ENSSSCG00000010068	SLC2A11	solute carrier family 2 member 11 [Source:HGNC Symbol;Acc:HGNC:14239]
199	ENSSSCG00000035634	656.122	1.33708	0.476201	47.0221	1.90611e-05	0.00114788	199	199.1	ENSSSCG00000035634	PLSCR1	phospholipid scramblase 1 [Source:NCBI gene (formerly Entrezgene);Acc:100620055]
200	ENSSSCG00000003848	102.913	-0.904037	0.421776	46.8252	2.05366e-05	0.00123055	200	200.1	ENSSSCG00000003848	LRP8	LDL receptor related protein 8 [Source:VGNC Symbol;Acc:VGNC:89822]
201	ENSSSCG00000030049	597.506	-0.271631	0.200501	46.6272	2.21328e-05	0.0013196	201	201.1	ENSSSCG00000030049	HNRNPUL1	heteroous nuclear ribonucleoprotein U like 1 [Source:VGNC Symbol;Acc:VGNC:88926]
202	ENSSSCG00000035281	249.469	0.833566	0.25776	46.582	2.25137e-05	0.00133566	202	202.1	ENSSSCG00000035281	ZNF292	zinc finger protein 292 [Source:VGNC Symbol;Acc:VGNC:95218]
203	ENSSSCG00000011738	39.6515	-1.18797	0.659734	46.5272	2.29848e-05	0.0013569	203	203.1	ENSSSCG00000011738	WDR49	WD repeat domain 49 [Source:VGNC Symbol;Acc:VGNC:94926]
204	ENSSSCG00000009563	382.272	-0.305475	0.233382	46.5085	2.31473e-05	0.00135979	204	204.1	ENSSSCG00000009563	TMCO3	transmembrane and coiled-coil domains 3 [Source:VGNC Symbol;Acc:VGNC:94050]
205	ENSSSCG00000014780	155.364	1.80488	0.609878	46.3604	2.44774e-05	0.00143092	205	205.1	ENSSSCG00000014780	TRIM21	tripartite motif containing 21 [Source:VGNC Symbol;Acc:VGNC:94398]
206	ENSSSCG00000004626	1300.91	0.168205	0.141006	46.346	2.46112e-05	0.00143175	206	206.1	ENSSSCG00000004626	TMOD3	tropomodulin 3 [Source:VGNC Symbol;Acc:VGNC:94228]
207	ENSSSCG00000002340	288.892	0.702085	0.20766	46.3229	2.4826e-05	0.00143727	207	207.1	ENSSSCG00000002340	PSEN1	presenilin 1 [Source:VGNC Symbol;Acc:VGNC:91897]
208	ENSSSCG00000029347	32.0911	0.335153	0.622329	46.2471	2.55457e-05	0.00147183	208	208.1	ENSSSCG00000029347	ZNF791	zinc finger protein 791 [Source:HGNC Symbol;Acc:HGNC:26895]
209	ENSSSCG00000023126	330.438	-0.21087	0.19979	46.1306	2.66921e-05	0.00153052	209	209.1	ENSSSCG00000023126	TARDBP	TAR DNA binding protein [Source:VGNC Symbol;Acc:VGNC:98624]
210	ENSSSCG00000031882	136.668	1.3176	0.445323	46.0822	2.71831e-05	0.00155125	210	210.1	ENSSSCG00000031882	PNPT1	polyribonucleotide nucleotidyltransferase 1 [Source:VGNC Symbol;Acc:VGNC:91612]
211	ENSSSCG00000034811	569.838	-0.277025	0.254183	45.9826	2.82214e-05	0.00160287	211	211.1	ENSSSCG00000034811	QDPR	quinoid dihydropteridine reductase [Source:VGNC Symbol;Acc:VGNC:98232]
212	ENSSSCG00000029030	405.749	1.23201	0.64966	45.93	2.87857e-05	0.0016272	212	212.1	ENSSSCG00000029030	SMCHD1	structural maintenance of chromosomes flexible hinge domain containing 1 [Source:VGNC Symbol;Acc:VGNC:93242]
213	ENSSSCG00000016717	38.9085	0.591962	0.666775	45.8774	2.93603e-05	0.0016519	213	213.1	ENSSSCG00000016717	PALS2	protein associated with LIN7 2, MAGUK family member [Source:VGNC Symbol;Acc:VGNC:98137]
214	ENSSSCG00000011239	234.973	2.27893	0.621939	45.8175	3.00286e-05	0.0016816	214	214.1	ENSSSCG00000011239	TRANK1	tetratricopeptide repeat and ankyrin repeat containing 1 [Source:VGNC Symbol;Acc:VGNC:94370]
215	ENSSSCG00000010299	678.65	0.193732	0.241496	45.7976	3.02547e-05	0.00168638	215	215.1	ENSSSCG00000010299	ANXA7	annexin A7 [Source:VGNC Symbol;Acc:VGNC:85372]
216	ENSSSCG00000036790	334.672	1.44446	0.544302	45.7575	3.0714e-05	0.00170406	216	216.1	ENSSSCG00000036790	AKAP7	A-kinase anchoring protein 7 [Source:VGNC Symbol;Acc:VGNC:85222]
217	ENSSSCG00000031847	116.384	0.392313	0.290684	45.5638	3.30303e-05	0.00182412	217	217.1	ENSSSCG00000031847	RBM28	RNA binding motif protein 28 [Source:VGNC Symbol;Acc:VGNC:92154]
218	ENSSSCG00000004653	217.314	0.981936	0.418085	45.5107	3.36947e-05	0.00185228	218	218.1	ENSSSCG00000004653	SECISBP2L	SECIS binding protein 2 like [Source:VGNC Symbol;Acc:VGNC:92686]
219	ENSSSCG00000033944	302.913	-0.127012	0.236272	45.4252	3.47922e-05	0.00190388	219	219.1	ENSSSCG00000033944	CYB5B	cytochrome b5 type B [Source:VGNC Symbol;Acc:VGNC:96728]
220	ENSSSCG00000001950	975.954	0.775681	0.313952	45.3459	3.58422e-05	0.00195242	220	220.1	ENSSSCG00000001950	PSMA6	proteasome 20S subunit alpha 6 [Source:NCBI gene (formerly Entrezgene);Acc:100156790]
221	ENSSSCG00000013313	510.284	0.694837	0.407292	45.313	3.62862e-05	0.00196766	221	221.1	ENSSSCG00000013313	PRRG4	proline rich and Gla domain 4 [Source:VGNC Symbol;Acc:VGNC:91870]
222	ENSSSCG00000039514	232.84	0.912453	0.406374	45.193	3.79529e-05	0.00204877	222	222.1	ENSSSCG00000039514	ID3	inhibitor of DNA binding 3, HLH protein [Source:VGNC Symbol;Acc:VGNC:89023]
223	ENSSSCG00000008247	1304.12	-0.221461	0.149123	45.1731	3.82369e-05	0.00205394	223	223.1	ENSSSCG00000008247	SUCLG1	succinate-CoA ligase GDP/ADP-forming subunit alpha [Source:VGNC Symbol;Acc:VGNC:93603]
224	ENSSSCG00000013297	383.03	-0.38138	0.220081	45.1623	3.83914e-05	0.00205394	224	224.1	ENSSSCG00000013297	CD44	CD44 molecule [Source:VGNC Symbol;Acc:VGNC:99614]
225	ENSSSCG00000033720	40.5012	-1.24637	0.548851	45.0757	3.96549e-05	0.00210276	225	225.1	ENSSSCG00000033720	ENSSSCG00000033720	None
226	ENSSSCG00000035544	157.956	-0.474543	0.381319	45.086	3.9503e-05	0.00210276	226	226.1	ENSSSCG00000035544	ENSSSCG00000035544	nucleolar and spindle associated protein 1 [Source:VGNC Symbol;Acc:VGNC:103143]
227	ENSSSCG00000006370	425.64	-0.390137	0.223222	45.038	4.02189e-05	0.00212327	227	227.1	ENSSSCG00000006370	TSTD1	thiosulfate sulfurtransferase like domain containing 1 [Source:VGNC Symbol;Acc:VGNC:94531]
228	ENSSSCG00000000396	567.177	1.35222	0.617171	44.9878	4.09793e-05	0.00215393	228	228.1	ENSSSCG00000000396	STAT2	signal transducer and activator of transcription 2 [Source:VGNC Symbol;Acc:VGNC:93539]
229	ENSSSCG00000008587	195.842	0.165415	0.24687	44.9116	4.21636e-05	0.0022065	229	229.1	ENSSSCG00000008587	SF3B6	splicing factor 3b subunit 6 [Source:VGNC Symbol;Acc:VGNC:98313]
230	ENSSSCG00000017459	10.1148	7.2872	2.51573	44.8595	4.29915e-05	0.00224004	230	230.1	ENSSSCG00000017459	KRT20	keratin 20 [Source:VGNC Symbol;Acc:VGNC:99009]
231	ENSSSCG00000039549	189.833	0.236126	0.403367	44.7967	4.40108e-05	0.00228323	231	231.1	ENSSSCG00000039549	PLEKHF2	pleckstrin homology and FYVE domain containing 2 [Source:VGNC Symbol;Acc:VGNC:91541]
232	ENSSSCG00000005011	361.617	0.384665	0.207733	44.7395	4.49596e-05	0.00231983	232	232.1	ENSSSCG00000005011	NEMF	nuclear export mediator factor [Source:VGNC Symbol;Acc:VGNC:90685]
233	ENSSSCG00000015175	74.3611	1.82288	0.896479	44.731	4.51035e-05	0.00231983	233	233.1	ENSSSCG00000015175	VWA5A	von Willebrand factor A domain containing 5A [Source:VGNC Symbol;Acc:VGNC:94884]
234	ENSSSCG00000001910	236.396	0.188155	0.348953	44.6247	4.69263e-05	0.00235299	234	234.1	ENSSSCG00000001910	ISLR	immunoglobulin superfamily containing leucine rich repeat [Source:VGNC Symbol;Acc:VGNC:98052]
235	ENSSSCG00000009011	148	-0.342383	0.327271	44.6361	4.67271e-05	0.00235299	235	235.1	ENSSSCG00000009011	FHDC1	FH2 domain containing 1 [Source:VGNC Symbol;Acc:VGNC:88126]
236	ENSSSCG00000013457	122.146	0.571259	0.31523	44.6347	4.67526e-05	0.00235299	236	236.1	ENSSSCG00000013457	DOT1L	DOT1 like histone lysine methyltransferase [Source:VGNC Symbol;Acc:VGNC:87410]
237	ENSSSCG00000017146	90.8778	2.52114	0.888717	44.6453	4.6568e-05	0.00235299	237	237.1	ENSSSCG00000017146	ENSSSCG00000017146	None
238	ENSSSCG00000029518	567.539	0.0221619	0.198101	44.6495	4.64945e-05	0.00235299	238	238.1	ENSSSCG00000029518	RIOK3	RIO kinase 3 [Source:VGNC Symbol;Acc:VGNC:92316]
239	ENSSSCG00000029799	151.999	0.0610003	0.281851	44.6264	4.68973e-05	0.00235299	239	239.1	ENSSSCG00000029799	ZBTB8OS	zinc finger and BTB domain containing 8 opposite strand [Source:VGNC Symbol;Acc:VGNC:98740]
240	ENSSSCG00000022689	74.3571	1.30529	0.530948	44.5841	4.76427e-05	0.00237896	240	240.1	ENSSSCG00000022689	GADD45B	growth arrest and DNA damage inducible beta [Source:VGNC Symbol;Acc:VGNC:88317]
241	ENSSSCG00000005126	400.986	-0.460273	0.243772	44.5671	4.79447e-05	0.0023841	241	241.1	ENSSSCG00000005126	PLAA	phospholipase A2 activating protein [Source:VGNC Symbol;Acc:VGNC:91502]
242	ENSSSCG00000025072	288.329	0.00318449	0.304303	44.5454	4.83341e-05	0.00239354	242	242.1	ENSSSCG00000025072	C16orf89	chromosome 3 C16orf89 homolog [Source:VGNC Symbol;Acc:VGNC:86017]
243	ENSSSCG00000012173	5681.97	-0.0467706	0.331547	44.4778	4.9567e-05	0.00244449	243	243.1	ENSSSCG00000012173	SAT1	spermidine/spermine N1-acetyltransferase 1 [Source:NCBI gene (formerly Entrezgene);Acc:397645]
244	ENSSSCG00000001064	812.213	1.85815	0.755554	44.4287	5.04799e-05	0.00247555	244	244.1	ENSSSCG00000001064	ENSSSCG00000001064	guanosine monophosphate reductase [Source:VGNC Symbol;Acc:VGNC:88514]
245	ENSSSCG00000026041	129.361	0.333659	0.315071	44.4218	5.06099e-05	0.00247555	245	245.1	ENSSSCG00000026041	MAP3K5	mitogen-activated protein kinase kinase kinase 5 [Source:VGNC Symbol;Acc:VGNC:89985]
246	ENSSSCG00000013638	467.328	0.403795	0.313155	44.3084	5.27898e-05	0.00257168	246	246.1	ENSSSCG00000013638	ILF3	interleukin enhancer binding factor 3 [Source:VGNC Symbol;Acc:VGNC:89120]
247	ENSSSCG00000007117	66.871	-1.60555	0.41678	44.2947	5.30603e-05	0.00257439	247	247.1	ENSSSCG00000007117	ENSSSCG00000007117	None
248	ENSSSCG00000007431	207.978	-0.263996	0.299966	44.2396	5.41576e-05	0.00261704	248	248.1	ENSSSCG00000007431	CTSA	cathepsin A [Source:VGNC Symbol;Acc:VGNC:96498]
249	ENSSSCG00000015560	874.207	-0.237115	0.212625	44.2124	5.47085e-05	0.00263304	249	249.1	ENSSSCG00000015560	ARPC5	actin related protein 2/3 complex subunit 5 [Source:VGNC Symbol;Acc:VGNC:85539]
250	ENSSSCG00000021411	162.999	0.490005	0.511666	44.1328	5.63503e-05	0.00270121	250	250.1	ENSSSCG00000021411	HIST1H2BD	histone cluster 1, H2bd [Source:NCBI gene (formerly Entrezgene);Acc:100157327]
251	ENSSSCG00000003600	533.61	-0.777795	0.273465	44.0875	5.73067e-05	0.00273611	251	251.1	ENSSSCG00000003600	TINAGL1	tubulointerstitial nephritis antigen like 1 [Source:VGNC Symbol;Acc:VGNC:93999]
252	ENSSSCG00000025593	265.073	1.52788	0.668672	44.0691	5.76993e-05	0.00274392	252	252.1	ENSSSCG00000025593	ENSSSCG00000025593	transporter 2, ATP binding cassette subfamily B member [Source:NCBI gene (formerly Entrezgene);Acc:733650]
253	ENSSSCG00000017551	182.503	0.426385	0.291129	44.006	5.90659e-05	0.00279781	253	253.1	ENSSSCG00000017551	FAM117A	family with sequence similarity 117 member A [Source:VGNC Symbol;Acc:VGNC:87892]
254	ENSSSCG00000005599	85.7658	-0.193504	0.341113	43.9931	5.93485e-05	0.00280013	254	254.1	ENSSSCG00000005599	RABEPK	Rab9 effector protein with kelch motifs [Source:VGNC Symbol;Acc:VGNC:92045]
255	ENSSSCG00000003137	59.2548	2.34011	1.11632	43.9336	6.06738e-05	0.00284755	255	255.1	ENSSSCG00000003137	PLEKHA4	pleckstrin homology domain containing A4 [Source:VGNC Symbol;Acc:VGNC:91534]
256	ENSSSCG00000022129	323.371	0.19675	0.263436	43.9267	6.08288e-05	0.00284755	256	256.1	ENSSSCG00000022129	ARSL	arylsulfatase E (chondrodysplasia punctata 1) [Source:NCBI gene (formerly Entrezgene);Acc:100627778]
257	ENSSSCG00000022011	45.4724	1.49539	0.758615	43.9039	6.13467e-05	0.00286062	257	257.1	ENSSSCG00000022011	NMI	N-myc and STAT interactor [Source:VGNC Symbol;Acc:VGNC:96447]
258	ENSSSCG00000015212	28.9461	2.01667	0.919257	43.722	6.56232e-05	0.00304817	258	258.1	ENSSSCG00000015212	FEZ1	fasciculation and elongation protein zeta 1 [Source:VGNC Symbol;Acc:VGNC:88092]
259	ENSSSCG00000010861	68.2804	0.46015	0.431055	43.6685	6.69347e-05	0.00308518	259	259.1	ENSSSCG00000010861	COQ8A	coenzyme Q8A [Source:VGNC Symbol;Acc:VGNC:95818]
260	ENSSSCG00000034860	226.797	0.0422253	0.352502	43.6727	6.68303e-05	0.00308518	260	260.1	ENSSSCG00000034860	HSCB	HscB mitochondrial iron-sulfur cluster cochaperone [Source:VGNC Symbol;Acc:VGNC:88982]
261	ENSSSCG00000026977	10.1908	-0.728061	1.33786	43.5624	6.96145e-05	0.0031964	261	261.1	ENSSSCG00000026977	TRAIP	TRAF interacting protein [Source:VGNC Symbol;Acc:VGNC:94368]
262	ENSSSCG00000037918	93.2659	-0.0298875	0.469852	43.5493	6.99525e-05	0.00319966	262	262.1	ENSSSCG00000037918	ADIRF	adiposis regulatory factor [Source:VGNC Symbol;Acc:VGNC:85142]
263	ENSSSCG00000011850	1246.28	0.976723	0.45987	43.519	7.07417e-05	0.00322345	263	263.1	ENSSSCG00000011850	ENSSSCG00000011850	mucin 4, cell surface associated [Source:NCBI gene (formerly Entrezgene);Acc:100157344]
264	ENSSSCG00000026784	87.661	-0.928302	0.478126	43.4944	7.13862e-05	0.0032405	264	264.1	ENSSSCG00000026784	LMNB2	lamin B2 [Source:VGNC Symbol;Acc:VGNC:89761]
265	ENSSSCG00000008857	487.993	-0.420308	0.238523	43.4812	7.17375e-05	0.00324416	265	265.1	ENSSSCG00000008857	MSMO1	methylsterol monooxygenase 1 [Source:VGNC Symbol;Acc:VGNC:98941]
266	ENSSSCG00000024393	515.478	0.289179	0.300292	43.3756	7.4591e-05	0.00336052	266	266.1	ENSSSCG00000024393	B3GNT5	UDP-GlcNAc:betaGal beta-1,3-N-acetylglucosaminyltransferase 5 [Source:VGNC Symbol;Acc:VGNC:85726]
267	ENSSSCG00000009959	17.1546	0.551942	0.741911	43.3586	7.50587e-05	0.00336893	267	267.1	ENSSSCG00000009959	ASPHD2	aspartate beta-hydroxylase domain containing 2 [Source:VGNC Symbol;Acc:VGNC:85585]
268	ENSSSCG00000005205	231.395	0.345116	0.242434	43.1988	7.96192e-05	0.00353982	268	268.1	ENSSSCG00000005205	KIAA2026	KIAA2026 [Source:VGNC Symbol;Acc:VGNC:89450]
269	ENSSSCG00000008773	205.176	-0.317508	0.275574	43.1943	7.97523e-05	0.00353982	269	269.1	ENSSSCG00000008773	PGM2	phosphoglucomutase 2 [Source:VGNC Symbol;Acc:VGNC:91356]
270	ENSSSCG00000039751	39.0868	2.56855	1.26654	43.2131	7.9199e-05	0.00353982	270	270.1	ENSSSCG00000039751	NLRC5	NLR family CARD domain containing 5 [Source:VGNC Symbol;Acc:VGNC:90782]
271	ENSSSCG00000025436	423.724	0.595352	0.251415	43.0359	8.4544e-05	0.00373596	271	271.1	ENSSSCG00000025436	ILDR1	immunoglobulin like domain containing receptor 1 [Source:VGNC Symbol;Acc:VGNC:89117]
272	ENSSSCG00000034216	165.354	0.728851	0.453318	43.0279	8.47947e-05	0.00373596	272	272.1	ENSSSCG00000034216	OGFR	opioid growth factor receptor [Source:VGNC Symbol;Acc:VGNC:95658]
273	ENSSSCG00000017873	6.55334	-1.3969	1.34534	43.0025	8.55903e-05	0.0037572	273	273.1	ENSSSCG00000017873	CAMKK1	calcium/calmodulin dependent protein kinase kinase 1 [Source:VGNC Symbol;Acc:VGNC:98977]
274	ENSSSCG00000016261	401.308	1.24866	0.377671	42.8825	8.94571e-05	0.00391261	274	274.1	ENSSSCG00000016261	SP110	SP110 nuclear body protein [Source:VGNC Symbol;Acc:VGNC:96367]
275	ENSSSCG00000022163	65.9753	-0.112737	0.669613	42.8254	9.1357e-05	0.00398117	275	275.1	ENSSSCG00000022163	GNAL	G protein subunit alpha L [Source:VGNC Symbol;Acc:VGNC:88524]
276	ENSSSCG00000006872	71.5574	-0.103495	0.395649	42.7472	9.40199e-05	0.00405148	276	276.1	ENSSSCG00000006872	AGL	amylo-alpha-1, 6-glucosidase, 4-alpha-glucanotransferase [Source:VGNC Symbol;Acc:VGNC:106013]
277	ENSSSCG00000011972	161.131	1.5612	0.572408	42.7384	9.43226e-05	0.00405148	277	277.1	ENSSSCG00000011972	FILIP1L	filamin A interacting protein 1 like [Source:VGNC Symbol;Acc:VGNC:88140]
278	ENSSSCG00000014372	809.562	0.535651	0.166615	42.7518	9.38605e-05	0.00405148	278	278.1	ENSSSCG00000014372	IK	IK cytokine [Source:VGNC Symbol;Acc:VGNC:89070]
279	ENSSSCG00000026055	34.9468	-1.25418	0.769959	42.7569	9.36842e-05	0.00405148	279	279.1	ENSSSCG00000026055	ENSSSCG00000026055	DNA primase subunit 1 [Source:VGNC Symbol;Acc:VGNC:103313]
280	ENSSSCG00000026724	3.69433	-4.95643	1.80312	42.707	9.54202e-05	0.00408398	280	280.1	ENSSSCG00000026724	PLBD1	phospholipase B domain containing 1 [Source:NCBI gene (formerly Entrezgene);Acc:100155493]
281	ENSSSCG00000024696	222.146	-0.596546	0.322767	42.6713	9.66781e-05	0.0041231	281	281.1	ENSSSCG00000024696	CCNYL1	cyclin Y like 1 [Source:HGNC Symbol;Acc:HGNC:26868]
282	ENSSSCG00000003485	446.989	-0.0902861	0.184076	42.6424	9.77088e-05	0.00414702	282	282.1	ENSSSCG00000003485	RCC2	regulator of chromosome condensation 2 [Source:VGNC Symbol;Acc:VGNC:98547]
283	ENSSSCG00000005436	175.561	-0.480947	0.317685	42.6362	9.79311e-05	0.00414702	283	283.1	ENSSSCG00000005436	RAD23B	RAD23 homolog B, nucleotide excision repair protein [Source:VGNC Symbol;Acc:VGNC:103160]
284	ENSSSCG00000038191	128.266	-0.172201	0.31403	42.6247	9.83464e-05	0.00414994	284	284.1	ENSSSCG00000038191	ABT1	activator of basal transcription 1 [Source:VGNC Symbol;Acc:VGNC:84992]
285	ENSSSCG00000014014	1335.8	0.0611134	0.183676	42.6113	9.88323e-05	0.00415581	285	285.1	ENSSSCG00000014014	TBC1D9B	TBC1 domain family member 9B [Source:VGNC Symbol;Acc:VGNC:93782]
286	ENSSSCG00000012328	169.94	-0.275704	0.263184	42.5889	9.96492e-05	0.00417551	286	286.1	ENSSSCG00000012328	HUWE1	HECT, UBA and WWE domain containing E3 ubiquitin protein ligase 1 [Source:VGNC Symbol;Acc:VGNC:89008]
287	ENSSSCG00000011616	429.675	-0.42252	0.169102	42.5061	0.00010272	0.00426077	287	287.1	ENSSSCG00000011616	COPG1	COPI coat complex subunit gamma 1 [Source:VGNC Symbol;Acc:VGNC:86897]
288	ENSSSCG00000014163	92.3856	0.856901	0.323463	42.5068	0.000102695	0.00426077	288	288.1	ENSSSCG00000014163	SLF1	SMC5-SMC6 complex localization factor 1 [Source:VGNC Symbol;Acc:VGNC:93200]
289	ENSSSCG00000014207	190.822	0.297638	0.284514	42.5053	0.000102751	0.00426077	289	289.1	ENSSSCG00000014207	APC	APC regulator of WNT signaling pathway [Source:VGNC Symbol;Acc:VGNC:99584]
290	ENSSSCG00000010455	41.4136	-0.547256	0.865	42.4159	0.000106177	0.00437068	290	290.1	ENSSSCG00000010455	SLC16A12	solute carrier family 16 member 12 [Source:VGNC Symbol;Acc:VGNC:92940]
291	ENSSSCG00000010581	16.5181	1.76235	0.978337	42.4137	0.00010626	0.00437068	291	291.1	ENSSSCG00000010581	PSD	pleckstrin and Sec7 domain containing [Source:VGNC Symbol;Acc:VGNC:91895]
292	ENSSSCG00000032827	277.359	-2.43413	0.640569	42.4077	0.000106495	0.00437068	292	292.1	ENSSSCG00000032827	DNAH5	dynein axonemal heavy chain 5 [Source:HGNC Symbol;Acc:HGNC:2950]
293	ENSSSCG00000012623	1856.21	-0.304589	0.346562	42.1968	0.000115047	0.00470555	293	293.1	ENSSSCG00000012623	SLC25A5	solute carrier family 25 member 5 [Source:VGNC Symbol;Acc:VGNC:93022]
294	ENSSSCG00000037598	110.131	1.69085	0.765437	42.1298	0.000117899	0.00480577	294	294.1	ENSSSCG00000037598	SNX10	sorting nexin 10 [Source:VGNC Symbol;Acc:VGNC:93303]
295	ENSSSCG00000010645	136.693	-0.648869	0.305128	42.0741	0.000120325	0.00488806	295	295.1	ENSSSCG00000010645	NHLRC2	NHL repeat containing 2 [Source:VGNC Symbol;Acc:VGNC:90737]
296	ENSSSCG00000035153	198.058	1.44111	0.845454	42.0599	0.000120954	0.004897	296	296.1	ENSSSCG00000035153	TRIM38	tripartite motif containing 38 [Source:VGNC Symbol;Acc:VGNC:94411]
297	ENSSSCG00000006304	262.702	0.00226012	0.230216	42.0468	0.000121534	0.00490393	297	297.1	ENSSSCG00000006304	MPC2	mitochondrial pyruvate carrier 2 [Source:VGNC Symbol;Acc:VGNC:98819]
298	ENSSSCG00000007780	23.0254	0.649377	0.621522	41.9713	0.000124932	0.00499063	298	298.1	ENSSSCG00000007780	ZNF629	zinc finger protein 629 [Source:VGNC Symbol;Acc:VGNC:95279]
299	ENSSSCG00000007864	174.253	0.991086	0.385024	41.9754	0.000124742	0.00499063	299	299.1	ENSSSCG00000007864	GPRC5B	G protein-coupled receptor class C group 5 member B [Source:VGNC Symbol;Acc:VGNC:88643]
300	ENSSSCG00000010732	386.018	0.398187	0.240268	41.975	0.000124764	0.00499063	300	300.1	ENSSSCG00000010732	FAM53B	family with sequence similarity 53 member B [Source:VGNC Symbol;Acc:VGNC:87974]
301	ENSSSCG00000007970	292.473	-0.282798	0.238422	41.9312	0.000126776	0.00503075	301	301.1	ENSSSCG00000007970	POLR3K	RNA polymerase III subunit K [Source:HGNC Symbol;Acc:HGNC:14121]
302	ENSSSCG00000034984	861.11	0.28906	0.286448	41.9354	0.000126582	0.00503075	302	302.1	ENSSSCG00000034984	PSMB4	proteasome 20S subunit beta 4 [Source:VGNC Symbol;Acc:VGNC:91907]
303	ENSSSCG00000029478	159.661	-0.270142	0.299218	41.805	0.000132749	0.00525039	303	303.1	ENSSSCG00000029478	CUL4B	cullin 4B [Source:HGNC Symbol;Acc:HGNC:2555]
304	ENSSSCG00000011000	1237.6	0.532652	0.36582	41.7024	0.000137806	0.00542913	304	304.1	ENSSSCG00000011000	DNAJA1	DnaJ heat shock protein family (Hsp40) member A1 [Source:NCBI gene (formerly Entrezgene);Acc:100512008]
305	ENSSSCG00000031781	736.98	0.829567	0.283498	41.6951	0.000138175	0.00542913	305	305.1	ENSSSCG00000031781	PSMB10	proteasome 20S subunit beta 10 [Source:VGNC Symbol;Acc:VGNC:98223]
306	ENSSSCG00000009565	186.347	-0.516982	0.315742	41.6766	0.000139108	0.00544792	306	306.1	ENSSSCG00000009565	GAS6	growth arrest specific 6 [Source:VGNC Symbol;Acc:VGNC:88358]
307	ENSSSCG00000023920	451.317	-0.232604	0.215282	41.631	0.000141439	0.0055212	307	307.1	ENSSSCG00000023920	P3H1	prolyl 3-hydroxylase 1 [Source:HGNC Symbol;Acc:HGNC:19316]
308	ENSSSCG00000003532	246.081	-0.236327	0.197891	41.5734	0.000144439	0.00562001	308	308.1	ENSSSCG00000003532	LUZP1	leucine zipper protein 1 [Source:VGNC Symbol;Acc:VGNC:89897]
309	ENSSSCG00000015603	618.289	-0.60682	0.302631	41.4953	0.000148601	0.00576323	309	309.1	ENSSSCG00000015603	LPGAT1	lysophosphatidylglycerol acyltransferase 1 [Source:VGNC Symbol;Acc:VGNC:89792]
310	ENSSSCG00000031121	86.5154	-1.02645	0.350947	41.4839	0.00014922	0.00576854	310	310.1	ENSSSCG00000031121	TSEN15	tRNA splicing endonuclease subunit 15 [Source:VGNC Symbol;Acc:VGNC:104086]
311	ENSSSCG00000015549	386.698	1.39276	0.592684	41.4341	0.000151948	0.00583972	311	311.1	ENSSSCG00000015549	RNASEL	ribonuclease L [Source:VGNC Symbol;Acc:VGNC:92342]
312	ENSSSCG00000023445	185.504	-0.192182	0.307991	41.4325	0.000152036	0.00583972	312	312.1	ENSSSCG00000023445	AVL9	AVL9 cell migration associated [Source:VGNC Symbol;Acc:VGNC:85701]
313	ENSSSCG00000015798	87.6677	1.85688	0.765537	41.3607	0.000156053	0.00597487	313	313.1	ENSSSCG00000015798	ANKRD37	ankyrin repeat domain 37 [Source:VGNC Symbol;Acc:VGNC:96223]
314	ENSSSCG00000005907	128.092	-0.214311	0.312342	41.2884	0.000160207	0.00611439	314	314.1	ENSSSCG00000005907	ADCK5	aarF domain containing kinase 5 [Source:VGNC Symbol;Acc:VGNC:85104]
315	ENSSSCG00000031924	402.044	0.487736	0.542453	41.2618	0.000161763	0.0061542	315	315.1	ENSSSCG00000031924	NKX3-1	NK3 homeobox 1 [Source:VGNC Symbol;Acc:VGNC:90772]
316	ENSSSCG00000009570	433.051	0.40779	0.238242	41.2281	0.000163755	0.00621025	316	316.1	ENSSSCG00000009570	MPHOSPH8	M-phase phosphoprotein 8 [Source:HGNC Symbol;Acc:HGNC:29810]
317	ENSSSCG00000002652	87.3304	0.779186	0.322925	41.2028	0.000165262	0.00624247	317	317.1	ENSSSCG00000002652	KLHDC4	kelch domain containing 4 [Source:VGNC Symbol;Acc:VGNC:89505]
318	ENSSSCG00000004624	968.125	0.394092	0.167188	41.1964	0.000165646	0.00624247	318	318.1	ENSSSCG00000004624	MAPK6	mitogen-activated protein kinase 6 [Source:VGNC Symbol;Acc:VGNC:103123]
319	ENSSSCG00000024970	182.367	0.260986	0.344957	41.1782	0.000166744	0.00626412	319	319.1	ENSSSCG00000024970	ETV3	ETS variant transcription factor 3 [Source:VGNC Symbol;Acc:VGNC:87812]
320	ENSSSCG00000028711	99.0536	2.28858	0.811121	41.1661	0.000167477	0.006272	320	320.1	ENSSSCG00000028711	CASP1	caspase 1, apoptosis-related cysteine peptidase [Source:NCBI gene (formerly Entrezgene);Acc:397319]
321	ENSSSCG00000006628	339.802	-0.154492	0.290639	41.1354	0.000169354	0.00632255	321	321.1	ENSSSCG00000006628	PSMD4	proteasome 26S subunit ubiquitin receptor, non-ATPase 4 [Source:VGNC Symbol;Acc:VGNC:98839]
322	ENSSSCG00000006052	513.075	0.67698	0.220588	41.1234	0.000170093	0.00633041	322	322.1	ENSSSCG00000006052	FZD6	frizzled class receptor 6 [Source:VGNC Symbol;Acc:VGNC:88283]
323	ENSSSCG00000001095	83.7727	-0.781672	0.436239	41.0869	0.000172357	0.00639483	323	323.1	ENSSSCG00000001095	GMNN	geminin DNA replication inhibitor [Source:VGNC Symbol;Acc:VGNC:88513]
324	ENSSSCG00000007289	272.342	-0.0361373	0.190381	41.0174	0.000176753	0.00651755	324	324.1	ENSSSCG00000007289	TRPC4AP	transient receptor potential cation channel subfamily C member 4 associated protein [Source:VGNC Symbol;Acc:VGNC:95774]
325	ENSSSCG00000027256	321.857	-0.437749	0.266129	41.0221	0.000176452	0.00651755	325	325.1	ENSSSCG00000027256	CNIH1	cornichon family AMPA receptor auxiliary protein 1 [Source:VGNC Symbol;Acc:VGNC:86820]
326	ENSSSCG00000006388	429.687	-0.282509	0.266653	40.973	0.00017962	0.00660295	326	326.1	ENSSSCG00000006388	DCAF8	DDB1 and CUL4 associated factor 8 [Source:NCBI gene (formerly Entrezgene);Acc:100153655]
327	ENSSSCG00000010122	44.6404	-1.86277	0.607649	40.9468	0.000181331	0.00664546	327	327.1	ENSSSCG00000010122	CDC45	cell division cycle 45 [Source:VGNC Symbol;Acc:VGNC:86462]
328	ENSSSCG00000029413	234.255	0.37188	0.295924	40.8936	0.000184862	0.0067454	328	328.1	ENSSSCG00000029413	DNMT3A	DNA methyltransferase 3 alpha [Source:VGNC Symbol;Acc:VGNC:87384]
329	ENSSSCG00000034802	34.4242	5.28344	1.45665	40.8888	0.000185183	0.0067454	329	329.1	ENSSSCG00000034802	ENSSSCG00000034802	None
330	ENSSSCG00000021118	715.074	-0.614386	0.182171	40.8122	0.000190387	0.00691393	330	330.1	ENSSSCG00000021118	GSPT1	G1 to S phase transition 1 [Source:VGNC Symbol;Acc:VGNC:88724]
331	ENSSSCG00000015632	70.991	-0.0842342	0.496026	40.7994	0.000191267	0.00692491	331	331.1	ENSSSCG00000015632	ENSSSCG00000015632	None
332	ENSSSCG00000018069	3652.43	0.188474	0.226358	40.7474	0.0001949	0.00703519	332	332.1	ENSSSCG00000018069	ND2	NADH dehydrogenase subunit 2 [Source:NCBI gene (formerly Entrezgene);Acc:808502]
333	ENSSSCG00000017668	3432.25	-0.426312	0.192683	40.6731	0.000200202	0.00720489	333	333.1	ENSSSCG00000017668	VMP1	vacuole membrane protein 1 [Source:HGNC Symbol;Acc:HGNC:29559]
334	ENSSSCG00000014072	87.598	-0.473233	0.455254	40.6474	0.00020207	0.00725031	334	334.1	ENSSSCG00000014072	ENC1	ectodermal-neural cortex 1 [Source:VGNC Symbol;Acc:VGNC:87696]
335	ENSSSCG00000018087	18229.8	-0.514236	0.31749	40.5172	0.000211789	0.00757635	335	335.1	ENSSSCG00000018087	ND4	mitochondrially encoded NADH:ubiquinone oxidoreductase core subunit 4 [Source:VGNC Symbol;Acc:VGNC:99795]
336	ENSSSCG00000034952	441.304	-0.267155	0.156937	40.5024	0.000212921	0.00759419	336	336.1	ENSSSCG00000034952	DPM1	dolichyl-phosphate mannosyltransferase subunit 1, catalytic [Source:VGNC Symbol;Acc:VGNC:96235]
337	ENSSSCG00000021082	6.38734	0.167661	1.31632	40.4491	0.000217056	0.00771869	337	337.1	ENSSSCG00000021082	NRG2	neuregulin 2 [Source:VGNC Symbol;Acc:VGNC:98160]
338	ENSSSCG00000004222	420.839	0.273641	0.680118	40.4398	0.000217783	0.00772164	338	338.1	ENSSSCG00000004222	NCOA7	nuclear receptor coactivator 7 [Source:VGNC Symbol;Acc:VGNC:90618]
339	ENSSSCG00000039061	671.941	-0.641868	0.22102	40.303	0.000228786	0.00808782	339	339.1	ENSSSCG00000039061	EIF2AK4	eukaryotic translation initiation factor 2 alpha kinase 4 [Source:VGNC Symbol;Acc:VGNC:87609]
340	ENSSSCG00000034692	625.335	-0.113319	0.321943	40.2639	0.000232031	0.00815546	340	340.1	ENSSSCG00000034692	SH3BP4	SH3 domain binding protein 4 [Source:VGNC Symbol;Acc:VGNC:95495]
341	ENSSSCG00000037735	115.426	1.5959	0.891338	40.2636	0.00023206	0.00815546	341	341.1	ENSSSCG00000037735	ENSSSCG00000037735	None
342	ENSSSCG00000024614	53.8333	0.146871	0.543656	40.2485	0.000233321	0.00817579	342	342.1	ENSSSCG00000024614	ITSN1	intersectin 1 [Source:HGNC Symbol;Acc:HGNC:6183]
343	ENSSSCG00000016138	202.957	-0.215813	0.24054	40.2044	0.000237056	0.00828244	343	343.1	ENSSSCG00000016138	ATF1	activating transcription factor 1 [Source:VGNC Symbol;Acc:VGNC:85605]
344	ENSSSCG00000000600	595.617	-0.219608	0.223652	40.1891	0.000238357	0.00830371	344	344.1	ENSSSCG00000000600	EPS8	epidermal growth factor receptor pathway substrate 8 [Source:VGNC Symbol;Acc:VGNC:87749]
345	ENSSSCG00000018082	26501.4	-0.387566	0.236074	40.1789	0.000239236	0.00831015	345	345.1	ENSSSCG00000018082	COX3	mitochondrially encoded cytochrome c oxidase III [Source:VGNC Symbol;Acc:VGNC:99792]
346	ENSSSCG00000006580	10180.7	-0.420625	0.332864	40.1091	0.000245314	0.00849665	346	346.1	ENSSSCG00000006580	S100A2	S100 calcium binding protein A2 [Source:VGNC Symbol;Acc:VGNC:92541]
347	ENSSSCG00000005062	296.339	0.352602	0.32675	40.012	0.000254025	0.00874779	347	347.1	ENSSSCG00000005062	TMEM260	transmembrane protein 260 [Source:VGNC Symbol;Acc:VGNC:94164]
348	ENSSSCG00000032464	3.21564	1.4448	1.73927	40.0194	0.000253353	0.00874779	348	348.1	ENSSSCG00000032464	PURB	purine rich element binding protein B [Source:VGNC Symbol;Acc:VGNC:92004]
349	ENSSSCG00000018081	30513.3	-0.423404	0.273555	39.9743	0.000257492	0.00884178	349	349.1	ENSSSCG00000018081	ATP6	ATP synthase F0 subunit 6 [Source:NCBI gene (formerly Entrezgene);Acc:808506]
350	ENSSSCG00000038285	96.9941	0.176736	0.331253	39.9125	0.000263262	0.00901409	350	350.1	ENSSSCG00000038285	KLHL36	kelch like family member 36 [Source:VGNC Symbol;Acc:VGNC:89530]
351	ENSSSCG00000009567	48.3679	-1.17966	0.462904	39.8592	0.000268344	0.00916193	351	351.1	ENSSSCG00000009567	RASA3	RAS p21 protein activator 3 [Source:VGNC Symbol;Acc:VGNC:92103]
352	ENSSSCG00000011214	206.061	0.0656927	0.390579	39.8462	0.000269602	0.00917871	352	352.1	ENSSSCG00000011214	NGLY1	N-glycanase 1 [Source:VGNC Symbol;Acc:VGNC:90734]
353	ENSSSCG00000016109	37.7709	0.0581209	0.44413	39.7967	0.000274425	0.00931645	353	353.1	ENSSSCG00000016109	ALS2	alsin Rho guanine nucleotide exchange factor ALS2 [Source:VGNC Symbol;Acc:VGNC:96327]
354	ENSSSCG00000004666	800.353	-0.332885	0.252473	39.7475	0.00027931	0.0094555	354	354.1	ENSSSCG00000004666	ENSSSCG00000004666	sulfide quinone oxidoreductase [Source:VGNC Symbol;Acc:VGNC:101496]
355	ENSSSCG00000018078	17023.3	-0.233954	0.213485	39.7092	0.000283164	0.00955897	355	355.1	ENSSSCG00000018078	COX2	mitochondrially encoded cytochrome c oxidase II [Source:VGNC Symbol;Acc:VGNC:99791]
356	ENSSSCG00000048627	10.3455	-0.29269	1.30737	39.6929	0.000284824	0.00958801	356	356.1	ENSSSCG00000048627	NPW	neuropeptide W [Source:NCBI gene (formerly Entrezgene);Acc:396680]
357	ENSSSCG00000006251	112.191	-0.924747	0.310787	39.6764	0.000286506	0.00960794	357	357.1	ENSSSCG00000006251	TGS1	trimethylguanosine synthase 1 [Source:VGNC Symbol;Acc:VGNC:93939]
358	ENSSSCG00000013768	287.111	0.0489785	0.301598	39.6714	0.00028702	0.00960794	358	358.1	ENSSSCG00000013768	ENSSSCG00000013768	MISP family member 3 [Source:NCBI gene (formerly Entrezgene);Acc:100513647]
359	ENSSSCG00000001470	7.97098	0.758375	1.79781	39.6461	0.000289633	0.00964156	359	359.1	ENSSSCG00000001470	SLA-DMA	SLA-DM alpha chain [Source:NCBI gene (formerly Entrezgene);Acc:445528]
360	ENSSSCG00000022204	379.813	0.541924	0.303305	39.6499	0.00028924	0.00964156	360	360.1	ENSSSCG00000022204	AGRN	agrin [Source:VGNC Symbol;Acc:VGNC:85188]
361	ENSSSCG00000012841	168.701	0.443103	0.281535	39.6113	0.000293259	0.00973524	361	361.1	ENSSSCG00000012841	PNPLA2	patatin like phospholipase domain containing 2 [Source:VGNC Symbol;Acc:VGNC:91607]
362	ENSSSCG00000010900	57.7099	0.528315	0.497877	39.5928	0.000295205	0.00974582	362	362.1	ENSSSCG00000010900	DENND1B	DENN domain containing 1B [Source:VGNC Symbol;Acc:VGNC:96175]
363	ENSSSCG00000022017	34.1589	1.43886	0.685134	39.595	0.000294977	0.00974582	363	363.1	ENSSSCG00000022017	LGALS4	galectin 4 [Source:VGNC Symbol;Acc:VGNC:89696]
364	ENSSSCG00000010943	572.638	0.471818	0.254716	39.5619	0.000298486	0.00982708	364	364.1	ENSSSCG00000010943	AOPEP	aminopeptidase O (putative) [Source:HGNC Symbol;Acc:HGNC:1361]
365	ENSSSCG00000024413	1250.6	-0.266446	0.164272	39.5511	0.000299644	0.00983817	365	365.1	ENSSSCG00000024413	PPP2R1A	protein phosphatase 2 scaffold subunit Aalpha [Source:VGNC Symbol;Acc:VGNC:91746]
366	ENSSSCG00000027478	46.3252	0.931288	0.588031	39.5211	0.000302875	0.00991707	366	366.1	ENSSSCG00000027478	PPCDC	phosphopantothenoylcysteine decarboxylase [Source:VGNC Symbol;Acc:VGNC:91688]
367	ENSSSCG00000011572	793.308	-0.341205	0.18073	39.5068	0.00030443	0.00994085	367	367.1	ENSSSCG00000011572	SEC13	SEC13 homolog, nuclear pore and COPII coat complex component [Source:VGNC Symbol;Acc:VGNC:92668]

## Sheet: sig_res_LRT_btaurus
Number	ensembl_gene_id	baseMean	log2FoldChange	lfcSE	stat	pvalue	padj	input_number	target_number	target	hgnc_symbol	description; namespace
1	ENSBTAG00000031750	1417.65	2.34548	0.374052	176.646	3.09798e-30	3.7405e-26	1	1.1	ENSBTAG00000031750	PLAC8B	placenta specific 8 B [Source:VGNC Symbol;Acc:VGNC:56782]
2	ENSBTAG00000017040	2664.66	1.30739	0.239093	128.234	1.5161e-20	9.15269e-17	2	2.1	ENSBTAG00000017040	LY6E	lymphocyte antigen 6 family member E [Source:VGNC Symbol;Acc:VGNC:31089]
3	ENSBTAG00000008471	1589.35	2.50908	0.593561	126.868	2.81822e-20	1.13424e-16	3	3.1	ENSBTAG00000008471	MX2	MX dynamin like GTPase 2 [Source:VGNC Symbol;Acc:VGNC:50221]
4	ENSBTAG00000016661	469.184	2.21125	0.53693	124.628	7.77505e-20	2.3469e-16	4	4.1	ENSBTAG00000016661	USP18	ubiquitin specific peptidase 18 [Source:NCBI gene (formerly Entrezgene);Acc:515202]
5	ENSBTAG00000007554	4106.59	2.71699	0.462865	122.55	1.99003e-19	4.80553e-16	5	5.1	ENSBTAG00000007554	IFI6	interferon alpha inducible protein 6 [Source:VGNC Symbol;Acc:VGNC:30047]
6	ENSBTAG00000004679	2325.06	1.89765	0.37178	121.644	2.99704e-19	6.03104e-16	6	6.1	ENSBTAG00000004679	WARS1	tryptophanyl-tRNA synthetase 1 [Source:VGNC Symbol;Acc:VGNC:36863]
7	ENSBTAG00000020166	1625.11	1.10298	0.270782	116.016	3.78006e-18	6.52006e-15	7	7.1	ENSBTAG00000020166	ZNFX1	zinc finger NFX1-type containing 1 [Source:VGNC Symbol;Acc:VGNC:37357]
8	ENSBTAG00000009768	445.76	2.03109	0.676304	114.891	6.26569e-18	9.45649e-15	8	8.1	ENSBTAG00000009768	IFIT3	interferon induced protein with tetratricopeptide repeats 3 [Source:VGNC Symbol;Acc:VGNC:30050]
9	ENSBTAG00000053806	75.4638	3.60616	0.892937	107.508	1.69974e-16	2.2803e-13	9	9.1	ENSBTAG00000053806	ENSBTAG00000053806	None
10	ENSBTAG00000030913	2007.34	1.7155	0.409026	103.946	8.27757e-16	9.99433e-13	10	10.1	ENSBTAG00000030913	MX1	MX dynamin like GTPase 1 [Source:VGNC Symbol;Acc:VGNC:31770]
11	ENSBTAG00000016061	1564.42	1.94684	0.769386	100.845	3.26516e-15	3.58396e-12	11	11.1	ENSBTAG00000016061	RSAD2	radical S-adenosyl methionine domain containing 2 [Source:VGNC Symbol;Acc:VGNC:34176]
12	ENSBTAG00000012335	731.273	1.71712	0.478757	100.527	3.75753e-15	3.7807e-12	12	12.1	ENSBTAG00000012335	UBA7	ubiquitin like modifier activating enzyme 7 [Source:VGNC Symbol;Acc:VGNC:36566]
13	ENSBTAG00000020538	191.246	1.90627	0.546696	98.2664	1.0183e-14	9.4577e-12	13	13.1	ENSBTAG00000020538	HERC5	HECT and RLD domain containing E3 ubiquitin protein ligase 5 [Source:VGNC Symbol;Acc:VGNC:29814]
14	ENSBTAG00000007836	580.036	1.52809	0.287341	96.6153	2.1049e-14	1.69431e-11	14	14.1	ENSBTAG00000007836	PPA1	inorganic pyrophosphatase 1 [Source:VGNC Symbol;Acc:VGNC:55992]
15	ENSBTAG00000032265	111.434	2.04399	0.612005	96.7397	1.99293e-14	1.69431e-11	15	15.1	ENSBTAG00000032265	RTP4	receptor transporter protein 4 [Source:VGNC Symbol;Acc:VGNC:53603]
16	ENSBTAG00000048782	6184.9	1.27932	0.311654	95.6838	3.1684e-14	2.39095e-11	16	16.1	ENSBTAG00000048782	ENSBTAG00000048782	None
17	ENSBTAG00000014707	923.212	2.76864	0.651643	94.9624	4.34717e-14	3.08751e-11	17	17.1	ENSBTAG00000014707	ISG15	ISG15 ubiquitin like modifier [Source:VGNC Symbol;Acc:VGNC:30293]
18	ENSBTAG00000045588	357.458	2.24499	0.738486	93.0173	1.01834e-13	6.83082e-11	18	18.1	ENSBTAG00000045588	ENSBTAG00000045588	None
19	ENSBTAG00000008953	339.974	1.93321	0.391668	88.7904	6.4193e-13	3.87533e-10	19	19.1	ENSBTAG00000008953	TAP1	transporter 1, ATP binding cassette subfamily B member [Source:VGNC Symbol;Acc:VGNC:35598]
20	ENSBTAG00000030932	278.373	1.6171	0.496124	88.8846	6.16213e-13	3.87533e-10	20	20.1	ENSBTAG00000030932	IFI44L	interferon induced protein 44 like [Source:VGNC Symbol;Acc:VGNC:30046]
21	ENSBTAG00000037465	233.217	1.35955	0.345616	87.8282	9.74386e-13	5.60225e-10	21	21.1	ENSBTAG00000037465	TRIM34	tripartite motif containing 34 [Source:NCBI gene (formerly Entrezgene);Acc:539820]
22	ENSBTAG00000039861	2697.06	1.44271	0.382173	87.4356	1.15507e-12	6.33922e-10	22	22.1	ENSBTAG00000039861	OAS1Y	2',5'-oligoadenylate synthetase 1, 40/46kDa [Source:NCBI gene (formerly Entrezgene);Acc:654488]
23	ENSBTAG00000037527	115.377	2.37888	0.593545	87.2531	1.25007e-12	6.56231e-10	23	23.1	ENSBTAG00000037527	OAS1Z	2',5'-oligoadenylate synthetase 1, 40/46kDa [Source:NCBI gene (formerly Entrezgene);Acc:519922]
24	ENSBTAG00000019054	687.053	1.54818	0.394851	85.8945	2.24948e-12	1.13167e-09	24	24.1	ENSBTAG00000019054	EPSTI1	epithelial stromal interaction 1 [Source:VGNC Symbol;Acc:VGNC:28557]
25	ENSBTAG00000015779	976.59	0.861603	0.250255	85.6325	2.51895e-12	1.21655e-09	25	25.1	ENSBTAG00000015779	PML	PML nuclear body scaffold [Source:VGNC Symbol;Acc:VGNC:99292]
26	ENSBTAG00000017135	1433.56	0.930891	0.185846	83.4994	6.31535e-12	2.93275e-09	26	26.1	ENSBTAG00000017135	CTSS	cathepsin S [Source:VGNC Symbol;Acc:VGNC:27818]
27	ENSBTAG00000009206	164.717	2.16206	0.508071	83.2611	6.99658e-12	3.12877e-09	27	27.1	ENSBTAG00000009206	FOXS1	forkhead box S1 [Source:VGNC Symbol;Acc:VGNC:29108]
28	ENSBTAG00000047680	881.569	0.946248	0.301553	82.8796	8.24282e-12	3.55442e-09	28	28.1	ENSBTAG00000047680	IRF7	interferon regulatory factor 7 [Source:VGNC Symbol;Acc:VGNC:30278]
29	ENSBTAG00000005989	660.661	1.12675	0.241951	82.7411	8.74819e-12	3.64226e-09	29	29.1	ENSBTAG00000005989	LAP3	leucine aminopeptidase 3 [Source:VGNC Symbol;Acc:VGNC:30786]
30	ENSBTAG00000038536	199.495	1.82873	0.474941	81.6697	1.3852e-11	5.57496e-09	30	30.1	ENSBTAG00000038536	ENSBTAG00000038536	None
31	ENSBTAG00000012330	9068.15	1.60845	0.309578	80.8935	1.93132e-11	7.52219e-09	31	31.1	ENSBTAG00000012330	B2M	beta-2-microglobulin [Source:NCBI gene (formerly Entrezgene);Acc:280729]
32	ENSBTAG00000009933	117.544	1.14307	0.528381	80.2209	2.57477e-11	9.71493e-09	32	32.1	ENSBTAG00000009933	DTX3L	deltex E3 ubiquitin ligase 3L [Source:VGNC Symbol;Acc:VGNC:28239]
33	ENSBTAG00000009677	356.463	0.604236	0.348027	79.5947	3.36403e-11	1.23083e-08	33	33.1	ENSBTAG00000009677	PARP10	poly(ADP-ribose) polymerase family member 10 [Source:HGNC Symbol;Acc:HGNC:25895]
34	ENSBTAG00000049516	631.2	0.814564	0.197336	78.2202	6.04233e-11	2.14574e-08	34	34.1	ENSBTAG00000049516	ARL6IP1	ADP ribosylation factor like GTPase 6 interacting protein 1 [Source:VGNC Symbol;Acc:VGNC:26150]
35	ENSBTAG00000015978	17089.8	0.702098	0.17148	77.6749	7.61919e-11	2.6284e-08	35	35.1	ENSBTAG00000015978	ANXA1	annexin A1 [Source:VGNC Symbol;Acc:VGNC:50196]
36	ENSBTAG00000049422	59.2477	2.12078	0.781693	77.4914	8.23681e-11	2.76254e-08	36	36.1	ENSBTAG00000049422	TIFA	TRAF interacting protein with forkhead associated domain [Source:VGNC Symbol;Acc:VGNC:35862]
37	ENSBTAG00000022489	208.444	1.44918	0.569193	77.2566	9.10063e-11	2.96976e-08	37	37.1	ENSBTAG00000022489	ENSBTAG00000022489	None
38	ENSBTAG00000053726	82.0996	-2.1786	0.639085	77.0332	1.00056e-10	3.17916e-08	38	38.1	ENSBTAG00000053726	EIF4EBP2	eukaryotic translation initiation factor 4E binding protein 2 [Source:VGNC Symbol;Acc:VGNC:28413]
39	ENSBTAG00000018994	44.4314	0.022034	0.996033	76.4852	1.26234e-10	3.90809e-08	39	39.1	ENSBTAG00000018994	TNFSF10	TNF superfamily member 10 [Source:VGNC Symbol;Acc:VGNC:36172]
40	ENSBTAG00000008142	707.714	1.19116	0.421208	76.2206	1.41211e-10	4.26247e-08	40	40.1	ENSBTAG00000008142	IFIH1	interferon induced with helicase C domain 1 [Source:VGNC Symbol;Acc:VGNC:30048]
41	ENSBTAG00000007450	99.6436	3.02622	0.641544	74.8727	2.49708e-10	7.35359e-08	41	41.1	ENSBTAG00000007450	C2	complement C2 [Source:VGNC Symbol;Acc:VGNC:53959]
42	ENSBTAG00000017367	964.046	0.760635	0.288218	74.3196	3.15356e-10	9.06573e-08	42	42.1	ENSBTAG00000017367	IFIT5	interferon induced protein with tetratricopeptide repeats 5 [Source:VGNC Symbol;Acc:VGNC:30051]
43	ENSBTAG00000025762	564.194	0.674854	0.237575	73.6243	4.22695e-10	1.18689e-07	43	43.1	ENSBTAG00000025762	CNP	2',3'-cyclic nucleotide 3' phosphodiesterase [Source:VGNC Symbol;Acc:VGNC:27525]
44	ENSBTAG00000015636	198.462	0.612863	0.340608	72.4614	6.89149e-10	1.89109e-07	44	44.1	ENSBTAG00000015636	SHFL	shiftless antiviral inhibitor of ribosomal frameshifting [Source:VGNC Symbol;Acc:VGNC:55202]
45	ENSBTAG00000012989	110.349	1.8321	0.540323	71.0797	1.22952e-09	3.29895e-07	45	45.1	ENSBTAG00000012989	UBE2L6	ubiquitin conjugating enzyme E2 L6 [Source:VGNC Symbol;Acc:VGNC:36588]
46	ENSBTAG00000009948	442.664	0.00252304	0.362582	70.9511	1.29749e-09	3.40562e-07	46	46.1	ENSBTAG00000009948	TRIM25	tripartite motif containing 25 [Source:VGNC Symbol;Acc:VGNC:36322]
47	ENSBTAG00000026754	203.988	2.41144	0.515123	69.7811	2.11456e-09	5.43217e-07	47	47.1	ENSBTAG00000026754	RNF41	ring finger protein 41 [Source:VGNC Symbol;Acc:VGNC:34067]
48	ENSBTAG00000005289	299.295	0.00578252	0.255752	68.4757	3.63971e-09	9.1554e-07	48	48.1	ENSBTAG00000005289	CHERP	calcium homeostasis endoplasmic reticulum protein [Source:VGNC Symbol;Acc:VGNC:27287]
49	ENSBTAG00000021791	622.62	1.13755	0.356934	68.3757	3.79395e-09	9.3486e-07	49	49.1	ENSBTAG00000021791	PARP9	poly(ADP-ribose) polymerase family member 9 [Source:VGNC Symbol;Acc:VGNC:53596]
50	ENSBTAG00000001143	244.228	1.78416	0.639569	67.365	5.7681e-09	1.39288e-06	50	50.1	ENSBTAG00000001143	ENSBTAG00000001143	None
51	ENSBTAG00000007935	992.933	0.412767	0.216228	66.6924	7.61754e-09	1.80342e-06	51	51.1	ENSBTAG00000007935	CALCOCO2	calcium binding and coiled-coil domain 2 [Source:VGNC Symbol;Acc:VGNC:26703]
52	ENSBTAG00000005816	859.264	0.651803	0.289678	66.4594	8.38687e-09	1.94737e-06	52	52.1	ENSBTAG00000005816	IRF9	interferon regulatory factor 9 [Source:VGNC Symbol;Acc:VGNC:30280]
53	ENSBTAG00000038154	87.8769	2.93242	0.688554	65.7093	1.14267e-08	2.60313e-06	53	53.1	ENSBTAG00000038154	HSH2D	hematopoietic SH2 domain containing [Source:VGNC Symbol;Acc:VGNC:29986]
54	ENSBTAG00000015060	145.538	2.43903	0.791987	64.5442	1.84468e-08	4.12458e-06	54	54.1	ENSBTAG00000015060	GBP5	guanylate binding protein 5 [Source:VGNC Symbol;Acc:VGNC:59183]
55	ENSBTAG00000038938	48.4693	6.73383	1.98471	64.3941	1.96181e-08	4.30672e-06	55	55.1	ENSBTAG00000038938	GBP2	guanylate binding protein 2 [Source:HGNC Symbol;Acc:HGNC:4183]
56	ENSBTAG00000032369	459.153	0.697547	0.280658	63.9065	2.39567e-08	5.16523e-06	56	56.1	ENSBTAG00000032369	NMI	N-myc and STAT interactor [Source:VGNC Symbol;Acc:VGNC:56132]
57	ENSBTAG00000009177	205.668	2.06778	0.52842	63.442	2.89709e-08	6.13675e-06	57	57.1	ENSBTAG00000009177	PLEKHA4	pleckstrin homology domain containing A4 [Source:VGNC Symbol;Acc:VGNC:33006]
58	ENSBTAG00000016546	614.666	0.67747	0.285565	63.156	3.25619e-08	6.77848e-06	58	58.1	ENSBTAG00000016546	PARP12	poly(ADP-ribose) polymerase family member 12 [Source:VGNC Symbol;Acc:VGNC:107230]
59	ENSBTAG00000046580	366.125	1.36294	0.440047	62.961	3.52603e-08	7.21581e-06	59	59.1	ENSBTAG00000046580	DHX58	DExH-box helicase 58 [Source:VGNC Symbol;Acc:VGNC:28058]
60	ENSBTAG00000005127	2406.31	-0.17663	0.144136	61.949	5.32536e-08	1.07164e-05	60	60.1	ENSBTAG00000005127	PSMA7	proteasome 20S subunit alpha 7 [Source:VGNC Symbol;Acc:VGNC:33442]
61	ENSBTAG00000011224	1524.81	-0.47258	0.217746	61.6622	5.98368e-08	1.18438e-05	61	61.1	ENSBTAG00000011224	CITED2	Cbp/p300 interacting transactivator with Glu/Asp rich carboxy-terminal domain 2 [Source:VGNC Symbol;Acc:VGNC:27377]
62	ENSBTAG00000008010	206.743	-0.924682	0.344529	61.5224	6.33324e-08	1.23335e-05	62	62.1	ENSBTAG00000008010	FLCN	folliculin [Source:VGNC Symbol;Acc:VGNC:101448]
63	ENSBTAG00000001368	759.597	0.512803	0.239093	61.4009	6.65364e-08	1.25525e-05	63	63.1	ENSBTAG00000001368	LGALS3BP	galectin 3 binding protein [Source:VGNC Symbol;Acc:VGNC:30853]
64	ENSBTAG00000014297	711.663	0.218668	0.204532	61.4209	6.59973e-08	1.25525e-05	64	64.1	ENSBTAG00000014297	MOV10	Mov10 RISC complex RNA helicase [Source:VGNC Symbol;Acc:VGNC:31566]
65	ENSBTAG00000003366	150.266	1.41809	0.609416	60.7982	8.49545e-08	1.55325e-05	65	65.1	ENSBTAG00000003366	DDX58	DExD/H-box helicase 58 [Source:VGNC Symbol;Acc:VGNC:27979]
66	ENSBTAG00000019027	165.451	-0.758172	0.371631	60.7625	8.61916e-08	1.55325e-05	66	66.1	ENSBTAG00000019027	SLC30A7	solute carrier family 30 member 7 [Source:VGNC Symbol;Acc:VGNC:34811]
67	ENSBTAG00000020283	5.87418	5.35797	2.14325	60.8014	8.48443e-08	1.55325e-05	67	67.1	ENSBTAG00000020283	DUSP5	dual specificity phosphatase 5 [Source:VGNC Symbol;Acc:VGNC:28261]
68	ENSBTAG00000016092	926.355	0.713925	0.248434	60.5757	9.29615e-08	1.65061e-05	68	68.1	ENSBTAG00000016092	SPATS2L	spermatosis associated serine rich 2 like [Source:VGNC Symbol;Acc:VGNC:35194]
69	ENSBTAG00000002069	3796.38	1.6533	0.382037	59.9457	1.19918e-07	2.09839e-05	69	69.1	ENSBTAG00000002069	BOLA	MHC class I heavy chain [Source:NCBI gene (formerly Entrezgene);Acc:515712]
70	ENSBTAG00000043550	14002	-0.725654	0.279548	59.2677	1.57622e-07	2.71875e-05	70	70.1	ENSBTAG00000043550	CYTB	cytochrome b [Source:NCBI gene (formerly Entrezgene);Acc:3283889]
71	ENSBTAG00000000074	162.497	-1.45534	0.420128	59.1506	1.65226e-07	2.80977e-05	71	71.1	ENSBTAG00000000074	NFIA	nuclear factor I A [Source:VGNC Symbol;Acc:VGNC:32038]
72	ENSBTAG00000016656	470.211	0.751436	0.290038	58.709	1.97332e-07	3.30915e-05	72	72.1	ENSBTAG00000016656	PARP14	poly(ADP-ribose) polymerase family member 14 [Source:NCBI gene (formerly Entrezgene);Acc:540789]
73	ENSBTAG00000016828	1645.16	0.559296	0.176542	58.2734	2.35045e-07	3.88759e-05	73	73.1	ENSBTAG00000016828	TAPBP	TAP binding protein [Source:VGNC Symbol;Acc:VGNC:35599]
74	ENSBTAG00000009368	252.709	-0.586723	0.344901	58.1396	2.47996e-07	4.04635e-05	74	74.1	ENSBTAG00000009368	RRAGC	Ras related GTP binding C [Source:VGNC Symbol;Acc:VGNC:34160]
75	ENSBTAG00000006768	339.341	-1.18344	0.387364	57.8213	2.81725e-07	4.43591e-05	75	75.1	ENSBTAG00000006768	ENTPD4	ectonucleoside triphosphate diphosphohydrolase 4 [Source:VGNC Symbol;Acc:VGNC:56947]
76	ENSBTAG00000022227	1052.89	0.32161	0.258187	57.8109	2.82893e-07	4.43591e-05	76	76.1	ENSBTAG00000022227	PLSCR2	phospholipid scramblase 1 [Source:NCBI gene (formerly Entrezgene);Acc:513193]
77	ENSBTAG00000037702	108.937	0.839739	0.578474	57.8517	2.78314e-07	4.43591e-05	77	77.1	ENSBTAG00000037702	SP140L	SP140 nuclear body protein-like [Source:NCBI gene (formerly Entrezgene);Acc:100139208]
78	ENSBTAG00000013863	1790.81	-0.0185938	0.223985	57.4486	3.27021e-07	5.06212e-05	78	78.1	ENSBTAG00000013863	DUSP1	dual specificity phosphatase 1 [Source:VGNC Symbol;Acc:VGNC:28248]
79	ENSBTAG00000000806	687.425	0.843268	0.245984	57.2968	3.47469e-07	5.25105e-05	79	79.1	ENSBTAG00000000806	ATAD1	ATPase family AAA domain containing 1 [Source:VGNC Symbol;Acc:VGNC:26232]
80	ENSBTAG00000009887	1716.88	-0.656215	0.15132	57.2935	3.47924e-07	5.25105e-05	80	80.1	ENSBTAG00000009887	DDX17	DEAD-box helicase 17 [Source:VGNC Symbol;Acc:VGNC:27957]
81	ENSBTAG00000014762	185.712	1.56859	0.542357	57.1421	3.69604e-07	5.4422e-05	81	81.1	ENSBTAG00000014762	ISG20	interferon stimulated exonuclease 20 [Source:VGNC Symbol;Acc:VGNC:30294]
82	ENSBTAG00000017002	450.894	1.11907	0.255358	57.1687	3.65711e-07	5.4422e-05	82	82.1	ENSBTAG00000017002	RBCK1	RANBP2-type and C3HC4-type zinc finger containing 1 [Source:VGNC Symbol;Acc:VGNC:33776]
83	ENSBTAG00000002783	140.245	0.183431	0.415975	56.8444	4.16231e-07	6.05491e-05	83	83.1	ENSBTAG00000002783	PCYOX1	prenylcysteine oxidase 1 [Source:VGNC Symbol;Acc:VGNC:32650]
84	ENSBTAG00000027317	1306.2	0.482907	0.188572	56.8048	4.22842e-07	6.07785e-05	84	84.1	ENSBTAG00000027317	RNF114	ring finger protein 114 [Source:VGNC Symbol;Acc:VGNC:34012]
85	ENSBTAG00000008406	251.856	1.72042	0.379935	55.7861	6.34093e-07	9.0071e-05	85	85.1	ENSBTAG00000008406	TREX1	three prime repair exonuclease 1 [Source:VGNC Symbol;Acc:VGNC:36303]
86	ENSBTAG00000004272	8988.19	1.77423	0.539137	55.2326	7.89673e-07	0.000110866	86	86.1	ENSBTAG00000004272	ISG12(B)	TLH29 protein-like [Source:NCBI gene (formerly Entrezgene);Acc:617420]
87	ENSBTAG00000020884	1249.28	0.631621	0.274023	55.1942	8.01776e-07	0.000111272	87	87.1	ENSBTAG00000020884	CASP4	caspase 4, apoptosis-related cysteine peptidase [Source:NCBI gene (formerly Entrezgene);Acc:338039]
88	ENSBTAG00000009251	207.39	2.03609	0.682248	54.9437	8.85275e-07	0.000121464	88	88.1	ENSBTAG00000009251	SZRD1	SUZ RNA binding domain containing 1 [Source:VGNC Symbol;Acc:VGNC:35550]
89	ENSBTAG00000031231	664.483	0.287309	0.276597	54.4652	1.06945e-06	0.000145085	89	89.1	ENSBTAG00000031231	IRF1	interferon regulatory factor 1 [Source:VGNC Symbol;Acc:VGNC:30270]
90	ENSBTAG00000011563	67.1946	2.76106	0.70942	54.2825	1.14934e-06	0.00015419	90	90.1	ENSBTAG00000011563	TNFSF13B	TNF superfamily member 13b [Source:VGNC Symbol;Acc:VGNC:107257]
91	ENSBTAG00000006801	211.773	0.838951	0.366885	54.1401	1.21565e-06	0.000161294	91	91.1	ENSBTAG00000006801	TMEM106A	transmembrane protein 106A [Source:VGNC Symbol;Acc:VGNC:35944]
92	ENSBTAG00000018422	139.109	0.584623	0.474685	54.0265	1.27129e-06	0.000166843	92	92.1	ENSBTAG00000018422	RIPK3	receptor interacting serine/threonine kinase 3 [Source:VGNC Symbol;Acc:VGNC:52818]
93	ENSBTAG00000043577	24449.2	-0.460098	0.172352	53.9559	1.30708e-06	0.000169696	93	93.1	ENSBTAG00000043577	ND4	NADH dehydrogenase subunit 4 [Source:NCBI gene (formerly Entrezgene);Acc:3283886]
94	ENSBTAG00000006523	542.066	0.494461	0.237	53.4689	1.5829e-06	0.000201178	94	94.1	ENSBTAG00000006523	SOD2	superoxide dismutase 2 [Source:NCBI gene (formerly Entrezgene);Acc:281496]
95	ENSBTAG00000031435	1030.87	0.292166	0.210834	53.477	1.57784e-06	0.000201178	95	95.1	ENSBTAG00000031435	SELENOT	selenoprotein T [Source:VGNC Symbol;Acc:VGNC:53604]
96	ENSBTAG00000004064	1404.73	0.634069	0.188504	53.16	1.78687e-06	0.000224736	96	96.1	ENSBTAG00000004064	BPNT1	3'(2'), 5'-bisphosphate nucleotidase 1 [Source:NCBI gene (formerly Entrezgene);Acc:521254]
97	ENSBTAG00000053390	4467.39	0.0120009	0.130484	52.9122	1.96906e-06	0.000245097	97	97.1	ENSBTAG00000053390	RAC1	Rac family small GTPase 1 [Source:VGNC Symbol;Acc:VGNC:106889]
98	ENSBTAG00000011343	381.336	1.47855	0.58987	52.8612	2.00876e-06	0.000247487	98	98.1	ENSBTAG00000011343	XAF1	XIAP associated factor 1 [Source:VGNC Symbol;Acc:VGNC:36982]
99	ENSBTAG00000014405	101.454	0.0871124	0.413675	52.7933	2.06285e-06	0.000251584	99	99.1	ENSBTAG00000014405	OSBPL6	oxysterol binding protein like 6 [Source:VGNC Symbol;Acc:VGNC:32464]
100	ENSBTAG00000017363	10809.2	0.21686	0.274423	52.7209	2.12208e-06	0.00025622	100	100.1	ENSBTAG00000017363	SAT1	spermidine/spermine N1-acetyltransferase 1 [Source:VGNC Symbol;Acc:VGNC:34296]
101	ENSBTAG00000004999	931.001	0.649933	0.245594	52.2258	2.57499e-06	0.000303803	101	101.1	ENSBTAG00000004999	RESF1	retroelement silencing factor 1 [Source:VGNC Symbol;Acc:VGNC:30572]
102	ENSBTAG00000007884	1084.19	-0.0423597	0.222718	52.2093	2.59166e-06	0.000303803	102	102.1	ENSBTAG00000007884	SREBF1	sterol regulatory element binding transcription factor 1 [Source:VGNC Symbol;Acc:VGNC:35274]
103	ENSBTAG00000043563	8826.9	0.361927	0.452651	52.2219	2.57888e-06	0.000303803	103	103.1	ENSBTAG00000043563	ND5	NADH dehydrogenase subunit 5 [Source:NCBI gene (formerly Entrezgene);Acc:3283887]
104	ENSBTAG00000013880	190.644	0.0891254	0.492054	51.7003	3.16018e-06	0.00036339	104	104.1	ENSBTAG00000013880	WWC1	WW and C2 domain containing 1 [Source:VGNC Symbol;Acc:VGNC:36974]
105	ENSBTAG00000015802	101.087	-0.946249	0.560414	51.7205	3.13545e-06	0.00036339	105	105.1	ENSBTAG00000015802	CREB3L2	cAMP responsive element binding protein 3 like 2 [Source:VGNC Symbol;Acc:VGNC:27695]
106	ENSBTAG00000031998	1065.71	0.287303	0.19891	51.5769	3.31559e-06	0.000377664	106	106.1	ENSBTAG00000031998	CXCL16	C-X-C motif chemokine ligand 16 [Source:VGNC Symbol;Acc:VGNC:27851]
107	ENSBTAG00000036016	154.915	0.177953	0.330576	51.4196	3.52466e-06	0.000397727	107	107.1	ENSBTAG00000036016	FAM111B	FAM111 trypsin like peptidase B [Source:VGNC Symbol;Acc:VGNC:28718]
108	ENSBTAG00000012406	126.151	2.17957	0.787729	50.7805	4.51635e-06	0.000504912	108	108.1	ENSBTAG00000012406	ZBP1	Z-DNA binding protein 1 [Source:VGNC Symbol;Acc:VGNC:37056]
109	ENSBTAG00000011623	1070.9	0.618369	0.290552	50.7222	4.6194e-06	0.000511694	109	109.1	ENSBTAG00000011623	VMP1	vacuole membrane protein 1 [Source:VGNC Symbol;Acc:VGNC:36806]
110	ENSBTAG00000006792	711.915	0.503209	0.305698	50.574	4.8921e-06	0.000532137	110	110.1	ENSBTAG00000006792	EHD4	EH domain containing 4 [Source:VGNC Symbol;Acc:VGNC:28374]
111	ENSBTAG00000013060	479.691	0.787961	0.479107	50.5916	4.85903e-06	0.000532137	111	111.1	ENSBTAG00000013060	IQGAP1	IQ motif containing GTPase activating protein 1 [Source:VGNC Symbol;Acc:VGNC:30258]
112	ENSBTAG00000001576	17.3017	4.64483	1.64747	50.136	5.79416e-06	0.000624631	112	112.1	ENSBTAG00000001576	TMEM140	transmembrane protein 140 [Source:VGNC Symbol;Acc:VGNC:35973]
113	ENSBTAG00000006884	2117.13	-0.268415	0.126029	50.0203	6.05865e-06	0.000641685	113	113.1	ENSBTAG00000006884	PABPN1	poly(A) binding protein nuclear 1 [Source:VGNC Symbol;Acc:VGNC:53575]
114	ENSBTAG00000011304	1247.91	0.522501	0.194137	50.0387	6.01591e-06	0.000641685	114	114.1	ENSBTAG00000011304	XRN2	5'-3' exoribonuclease 2 [Source:VGNC Symbol;Acc:VGNC:37009]
115	ENSBTAG00000010987	373.849	0.196421	0.360839	49.9056	6.33261e-06	0.000664869	115	115.1	ENSBTAG00000010987	NFKBIZ	NFKB inhibitor zeta [Source:VGNC Symbol;Acc:VGNC:32050]
116	ENSBTAG00000019386	164.902	1.60907	0.432912	49.8414	6.49126e-06	0.000675651	116	116.1	ENSBTAG00000019386	BOLA-NC1	non-classical MHC class I antigen [Source:NCBI gene (formerly Entrezgene);Acc:510417]
117	ENSBTAG00000013971	482.265	-0.563744	0.204886	49.401	7.68978e-06	0.000793559	117	117.1	ENSBTAG00000013971	PI4KA	phosphatidylinositol 4-kinase alpha [Source:VGNC Symbol;Acc:VGNC:56989]
118	ENSBTAG00000000504	484.025	0.476689	0.269608	49.2353	8.19512e-06	0.000838541	118	118.1	ENSBTAG00000000504	GTF2B	ral transcription factor IIB [Source:VGNC Symbol;Acc:VGNC:29693]
119	ENSBTAG00000011913	512.609	1.45631	0.364614	49.149	8.47114e-06	0.000852338	119	119.1	ENSBTAG00000011913	CKAP4	cytoskeleton associated protein 4 [Source:VGNC Symbol;Acc:VGNC:27382]
120	ENSBTAG00000016401	350.077	0.743196	0.2402	49.1661	8.41592e-06	0.000852338	120	120.1	ENSBTAG00000016401	OPTN	optineurin [Source:VGNC Symbol;Acc:VGNC:32442]
121	ENSBTAG00000021130	809.794	-0.276836	0.183524	48.9299	9.21374e-06	0.000919394	121	121.1	ENSBTAG00000021130	MFSD10	major facilitator superfamily domain containing 10 [Source:VGNC Symbol;Acc:VGNC:31432]
122	ENSBTAG00000012107	115.976	0.777679	0.440318	48.8853	9.37247e-06	0.000927567	122	122.1	ENSBTAG00000012107	SLC25A28	solute carrier family 25 member 28 [Source:VGNC Symbol;Acc:VGNC:34754]
123	ENSBTAG00000011571	593.516	-0.111641	0.201736	48.4346	1.11366e-05	0.00109319	123	123.1	ENSBTAG00000011571	ACIN1	apoptotic chromatin condensation inducer 1 [Source:VGNC Symbol;Acc:VGNC:25539]
124	ENSBTAG00000011544	491.592	-0.599469	0.257685	48.2655	1.18798e-05	0.00115675	124	124.1	ENSBTAG00000011544	GAPVD1	GTPase activating protein and VPS9 domains 1 [Source:VGNC Symbol;Acc:VGNC:29250]
125	ENSBTAG00000018374	217.384	1.15409	0.649376	48.2227	1.20752e-05	0.00116637	125	125.1	ENSBTAG00000018374	WASF2	WASP family member 2 [Source:VGNC Symbol;Acc:VGNC:36866]
126	ENSBTAG00000002829	1107.43	-0.187461	0.157401	48.1805	1.22714e-05	0.00117067	126	126.1	ENSBTAG00000002829	TCP1	t-complex 1 [Source:VGNC Symbol;Acc:VGNC:35701]
127	ENSBTAG00000030174	209.868	-0.830412	0.409707	48.1715	1.23136e-05	0.00117067	127	127.1	ENSBTAG00000030174	ACOX1	acyl-CoA oxidase 1 [Source:VGNC Symbol;Acc:VGNC:25552]
128	ENSBTAG00000003636	624.952	0.168982	0.220404	48.0478	1.29083e-05	0.00121761	128	128.1	ENSBTAG00000003636	LIPA	lipase A, lysosomal acid type [Source:VGNC Symbol;Acc:VGNC:30904]
129	ENSBTAG00000018644	10.2962	5.79229	1.88289	47.9715	1.32892e-05	0.00124383	129	129.1	ENSBTAG00000018644	PDZRN3	PDZ domain containing ring finger 3 [Source:VGNC Symbol;Acc:VGNC:32731]
130	ENSBTAG00000011256	791.949	-0.0276218	0.185076	47.7283	1.45787e-05	0.00135403	130	130.1	ENSBTAG00000011256	MYO1B	myosin IB [Source:VGNC Symbol;Acc:VGNC:31817]
131	ENSBTAG00000004746	119.634	-0.328063	0.492487	47.6717	1.48957e-05	0.00136611	131	131.1	ENSBTAG00000004746	HELZ	helicase with zinc finger [Source:VGNC Symbol;Acc:VGNC:57142]
132	ENSBTAG00000013830	287.354	0.0187871	0.223504	47.6449	1.50483e-05	0.00136611	132	132.1	ENSBTAG00000013830	LEO1	LEO1 homolog, Paf1/RNA polymerase II complex component [Source:VGNC Symbol;Acc:VGNC:30841]
133	ENSBTAG00000020536	117.598	-0.421611	0.554406	47.6584	1.49712e-05	0.00136611	133	133.1	ENSBTAG00000020536	HERC6	HECT and RLD domain containing E3 ubiquitin protein ligase family member 6 [Source:VGNC Symbol;Acc:VGNC:29815]
134	ENSBTAG00000046841	981.748	-0.269578	0.190083	47.392	1.65666e-05	0.00149272	134	134.1	ENSBTAG00000046841	IRF2BP2	interferon regulatory factor 2 binding protein 2 [Source:VGNC Symbol;Acc:VGNC:30272]
135	ENSBTAG00000008909	65.3001	2.00749	0.580089	47.3225	1.70095e-05	0.00152128	135	135.1	ENSBTAG00000008909	PNPT1	polyribonucleotide nucleotidyltransferase 1 [Source:VGNC Symbol;Acc:VGNC:33097]
136	ENSBTAG00000034349	68.6935	2.55286	0.771782	47.2036	1.77939e-05	0.00157973	136	136.1	ENSBTAG00000034349	IFI44	interferon induced protein 44 [Source:VGNC Symbol;Acc:VGNC:30045]
137	ENSBTAG00000033315	473.362	0.0458855	0.262758	47.1676	1.80384e-05	0.00158975	137	137.1	ENSBTAG00000033315	DNAJC1	DnaJ heat shock protein family (Hsp40) member C1 [Source:HGNC Symbol;Acc:HGNC:20090]
138	ENSBTAG00000000559	459.76	-0.0751387	0.279914	47.0453	1.88944e-05	0.00165313	138	138.1	ENSBTAG00000000559	PLTP	phospholipid transfer protein [Source:VGNC Symbol;Acc:VGNC:33055]
139	ENSBTAG00000016830	403.122	0.173724	0.268875	46.9243	1.97804e-05	0.00171819	139	139.1	ENSBTAG00000016830	DAXX	death domain associated protein [Source:VGNC Symbol;Acc:VGNC:27884]
140	ENSBTAG00000009502	323.942	-0.284909	0.315787	46.7224	2.13504e-05	0.00184132	140	140.1	ENSBTAG00000009502	LUZP1	leucine zipper protein 1 [Source:VGNC Symbol;Acc:VGNC:31084]
141	ENSBTAG00000007931	106.332	1.67472	0.429792	46.6729	2.1754e-05	0.00186282	141	141.1	ENSBTAG00000007931	SLC38A6	solute carrier family 38 member 6 [Source:VGNC Symbol;Acc:VGNC:34853]
142	ENSBTAG00000049973	106.352	-0.156872	0.424519	46.6054	2.23158e-05	0.00189748	142	142.1	ENSBTAG00000049973	PTS	6-pyruvoyltetrahydropterin synthase [Source:NCBI gene (formerly Entrezgene);Acc:506860]
143	ENSBTAG00000011146	238.387	0.921075	0.344617	46.5643	2.26646e-05	0.00191365	143	143.1	ENSBTAG00000011146	RAB8B	RAB8B, member RAS onco family [Source:VGNC Symbol;Acc:VGNC:33663]
144	ENSBTAG00000033255	275.091	0.422414	0.288198	46.3093	2.49538e-05	0.00209231	144	144.1	ENSBTAG00000033255	DUSP11	dual specificity phosphatase 11 [Source:VGNC Symbol;Acc:VGNC:28250]
145	ENSBTAG00000007979	247.665	0.415323	0.477128	46.2475	2.55421e-05	0.00211229	145	145.1	ENSBTAG00000007979	TNPO1	transportin 1 [Source:VGNC Symbol;Acc:VGNC:36199]
146	ENSBTAG00000051621	208.622	0.337293	0.307965	46.2648	2.53758e-05	0.00211229	146	146.1	ENSBTAG00000051621	SLX4IP	SLX4 interacting protein [Source:VGNC Symbol;Acc:VGNC:57024]
147	ENSBTAG00000008176	64.8192	2.73837	0.921186	45.9076	2.90284e-05	0.00238427	147	147.1	ENSBTAG00000008176	KCNRG	potassium channel regulator [Source:VGNC Symbol;Acc:VGNC:30490]
148	ENSBTAG00000017450	352.526	-0.798468	0.310005	45.7931	3.03053e-05	0.00247234	148	148.1	ENSBTAG00000017450	KLHL24	kelch like family member 24 [Source:VGNC Symbol;Acc:VGNC:30652]
149	ENSBTAG00000023607	307.462	1.0705	0.296487	45.6522	3.19526e-05	0.00255494	149	149.1	ENSBTAG00000023607	HACD2	3-hydroxyacyl-CoA dehydratase 2 [Source:VGNC Symbol;Acc:VGNC:50252]
150	ENSBTAG00000027064	23.7382	-1.08406	0.837131	45.6595	3.18651e-05	0.00255494	150	150.1	ENSBTAG00000027064	BTBD11	BTB domain containing 11 [Source:VGNC Symbol;Acc:VGNC:26585]
151	ENSBTAG00000048622	792.274	-0.304098	0.212458	45.6674	3.17706e-05	0.00255494	151	151.1	ENSBTAG00000048622	TMOD3	tropomodulin 3 [Source:VGNC Symbol;Acc:VGNC:106986]
152	ENSBTAG00000047206	78.3502	1.31645	0.775435	45.5324	3.34211e-05	0.00265478	152	152.1	ENSBTAG00000047206	H1-4	H1.4 linker histone, cluster member [Source:VGNC Symbol;Acc:VGNC:83559]
153	ENSBTAG00000004856	753.154	-0.2867	0.231022	45.2683	3.68986e-05	0.00291186	153	153.1	ENSBTAG00000004856	RNF130	ring finger protein 130 [Source:VGNC Symbol;Acc:VGNC:34021]
154	ENSBTAG00000019052	1506.97	-0.0340103	0.163105	45.2437	3.72396e-05	0.00291968	154	154.1	ENSBTAG00000019052	ANK3	ankyrin 3 [Source:VGNC Symbol;Acc:VGNC:55032]
155	ENSBTAG00000017670	192.088	1.44772	0.542169	45.1887	3.80145e-05	0.0029612	155	155.1	ENSBTAG00000017670	ENSBTAG00000017670	None
156	ENSBTAG00000003171	23.7828	1.87999	1.10707	45.1326	3.88199e-05	0.00300456	156	156.1	ENSBTAG00000003171	SHANK2	SH3 and multiple ankyrin repeat domains 2 [Source:VGNC Symbol;Acc:VGNC:56279]
157	ENSBTAG00000010303	828.405	0.422322	0.282511	44.9072	4.22325e-05	0.00322731	157	157.1	ENSBTAG00000010303	ICAM1	intercellular adhesion molecule 1 [Source:VGNC Symbol;Acc:VGNC:50197]
158	ENSBTAG00000053807	126.349	1.99167	0.619368	44.914	4.21255e-05	0.00322731	158	158.1	ENSBTAG00000053807	OAS1X	2',5'-oligoadenylate synthetase 1, 40/46kDa [Source:NCBI gene (formerly Entrezgene);Acc:347699]
159	ENSBTAG00000005788	27.4017	-0.147407	0.80126	44.7553	4.46963e-05	0.00339411	159	159.1	ENSBTAG00000005788	VANGL1	VANGL planar cell polarity protein 1 [Source:VGNC Symbol;Acc:VGNC:36761]
160	ENSBTAG00000045582	1494.05	-0.143966	0.200918	44.6886	4.58214e-05	0.00345779	160	160.1	ENSBTAG00000045582	ARPC5	actin related protein 2/3 complex subunit 5 [Source:VGNC Symbol;Acc:VGNC:26165]
161	ENSBTAG00000002578	995.498	-0.445519	0.161231	44.4163	5.07143e-05	0.00380326	161	161.1	ENSBTAG00000002578	ZMYND11	zinc finger MYND-type containing 11 [Source:VGNC Symbol;Acc:VGNC:37202]
162	ENSBTAG00000002820	899.418	-0.555341	0.195589	44.2226	5.45012e-05	0.00404451	162	162.1	ENSBTAG00000002820	RBBP7	RB binding protein 7, chromatin remodeling factor [Source:VGNC Symbol;Acc:VGNC:33772]
163	ENSBTAG00000010989	318.829	0.0512955	0.294872	44.2177	5.46012e-05	0.00404451	163	163.1	ENSBTAG00000010989	PIK3R1	phosphoinositide-3-kinase regulatory subunit 1 [Source:VGNC Symbol;Acc:VGNC:32894]
164	ENSBTAG00000016855	84.418	-0.148927	0.386438	44.1736	5.55028e-05	0.00406146	164	164.1	ENSBTAG00000016855	BUD13	BUD13 homolog [Source:VGNC Symbol;Acc:VGNC:26607]
165	ENSBTAG00000038990	956.197	-0.0337531	0.192646	44.1898	5.51707e-05	0.00406146	165	165.1	ENSBTAG00000038990	TRAF4	TNF receptor associated factor 4 [Source:VGNC Symbol;Acc:VGNC:36276]
166	ENSBTAG00000001725	37.8791	1.17437	2.0172	44.0429	5.82638e-05	0.00423782	166	166.1	ENSBTAG00000001725	CXCL10	C-X-C motif chemokine ligand 10 [Source:VGNC Symbol;Acc:VGNC:27846]
167	ENSBTAG00000007077	252.028	1.22396	0.382669	44.0145	5.88795e-05	0.00425695	167	167.1	ENSBTAG00000007077	ABHD1	abhydrolase domain containing 1 [Source:VGNC Symbol;Acc:VGNC:25487]
168	ENSBTAG00000027081	6.69144	3.79273	2.50212	43.9094	6.12202e-05	0.00439984	168	168.1	ENSBTAG00000027081	ATP10A	ATPase phospholipid transporting 10A (putative) [Source:HGNC Symbol;Acc:HGNC:13542]
169	ENSBTAG00000007397	252.251	1.89934	0.470037	43.7064	6.60029e-05	0.0047155	169	169.1	ENSBTAG00000007397	FOLH1B	folate hydrolase 1B [Source:NCBI gene (formerly Entrezgene);Acc:505865]
170	ENSBTAG00000012694	9.0162	0.0735409	1.54252	43.6445	6.75324e-05	0.00479639	170	170.1	ENSBTAG00000012694	UHMK1	U2AF homology motif kinase 1 [Source:VGNC Symbol;Acc:VGNC:36653]
171	ENSBTAG00000012451	217.553	1.39146	0.451131	43.3062	7.65263e-05	0.00540338	171	171.1	ENSBTAG00000012451	BOLA-DMB	major histocompatibility complex, class II, DM beta [Source:NCBI gene (formerly Entrezgene);Acc:282491]
172	ENSBTAG00000013900	265.445	0.772099	0.306743	43.1896	7.98882e-05	0.00560797	172	172.1	ENSBTAG00000013900	TRIM21	tripartite motif containing 21 [Source:VGNC Symbol;Acc:VGNC:36319]
173	ENSBTAG00000006670	771.387	-0.505282	0.19066	43.1639	8.06503e-05	0.00561109	173	173.1	ENSBTAG00000006670	ERGIC3	ERGIC and golgi 3 [Source:VGNC Symbol;Acc:VGNC:28580]
174	ENSBTAG00000008432	85.1278	2.20184	0.627886	43.1568	8.08622e-05	0.00561109	174	174.1	ENSBTAG00000008432	NUP98	nucleoporin 98 and 96 [Source:VGNC Symbol;Acc:VGNC:32367]
175	ENSBTAG00000004322	1057.06	0.775756	0.368125	43.0401	8.44154e-05	0.00582418	175	175.1	ENSBTAG00000004322	FOS	Fos proto-onco, AP-1 transcription factor subunit [Source:VGNC Symbol;Acc:VGNC:29073]
176	ENSBTAG00000019983	96.5696	0.508902	0.607912	42.889	8.92447e-05	0.00612239	176	176.1	ENSBTAG00000019983	ASXL2	ASXL transcriptional regulator 2 [Source:VGNC Symbol;Acc:VGNC:26229]
177	ENSBTAG00000034918	51.2641	2.86772	1.26028	42.8314	9.11549e-05	0.0062181	177	177.1	ENSBTAG00000034918	IFIT2	interferon induced protein with tetratricopeptide repeats 2 [Source:VGNC Symbol;Acc:VGNC:30049]
178	ENSBTAG00000008573	707.013	0.825609	0.256964	42.7159	9.51063e-05	0.00635204	178	178.1	ENSBTAG00000008573	ZFP36	ZFP36 ring finger protein [Source:VGNC Symbol;Acc:VGNC:37162]
179	ENSBTAG00000012957	1917.88	-0.21677	0.127151	42.7126	9.52228e-05	0.00635204	179	179.1	ENSBTAG00000012957	SERBP1	SERPINE1 mRNA binding protein 1 [Source:VGNC Symbol;Acc:VGNC:34461]
180	ENSBTAG00000018364	629.035	-0.416195	0.223203	42.7283	9.46742e-05	0.00635204	180	180.1	ENSBTAG00000018364	TMEM132A	transmembrane protein 132A [Source:VGNC Symbol;Acc:VGNC:35965]
181	ENSBTAG00000043584	7840.05	-0.557429	0.207543	42.738	9.43375e-05	0.00635204	181	181.1	ENSBTAG00000043584	ATP6	ATP synthase F0 subunit 6 [Source:NCBI gene (formerly Entrezgene);Acc:3283882]
182	ENSBTAG00000015859	141.96	-0.592517	0.444231	42.6141	9.87287e-05	0.00654973	182	182.1	ENSBTAG00000015859	WRAP73	WD repeat containing, antisense to TP73 [Source:VGNC Symbol;Acc:VGNC:36969]
183	ENSBTAG00000002108	1114.37	-0.0215271	0.147656	42.5482	0.000101147	0.00667352	183	183.1	ENSBTAG00000002108	YWHAQ	tyrosine 3-monooxygenase/tryptophan 5-monooxygenase activation protein theta [Source:VGNC Symbol;Acc:VGNC:37047]
184	ENSBTAG00000007895	1325.36	-0.4995	0.184505	42.4151	0.000106205	0.00696915	184	184.1	ENSBTAG00000007895	SLC20A1	solute carrier family 20 member 1 [Source:VGNC Symbol;Acc:VGNC:34717]
185	ENSBTAG00000015596	6.66598	10.4011	2.29615	42.3908	0.000107156	0.00699353	185	185.1	ENSBTAG00000015596	SLCO2B1	solute carrier organic anion transporter family member 2B1 [Source:VGNC Symbol;Acc:VGNC:34952]
186	ENSBTAG00000004515	512.808	0.752132	0.230154	42.3147	0.000110188	0.0071145	186	186.1	ENSBTAG00000004515	KCNK1	potassium two pore domain channel subfamily K member 1 [Source:VGNC Symbol;Acc:VGNC:30465]
187	ENSBTAG00000021337	174.541	0.606576	0.323437	42.3251	0.000109769	0.0071145	187	187.1	ENSBTAG00000021337	SBF1	SET binding factor 1 [Source:VGNC Symbol;Acc:VGNC:34305]
188	ENSBTAG00000011319	573.792	-0.0481564	0.262634	42.2132	0.000114357	0.0073444	188	188.1	ENSBTAG00000011319	SLTM	SAFB like transcription modulator [Source:VGNC Symbol;Acc:VGNC:34970]
189	ENSBTAG00000006638	243.651	1.28182	0.388638	42.0192	0.000122763	0.00784253	189	189.1	ENSBTAG00000006638	BCL2L12	BCL2 like 12 [Source:VGNC Symbol;Acc:VGNC:26447]
190	ENSBTAG00000019577	41.6035	2.54547	1.00188	41.9812	0.000124481	0.00791042	190	190.1	ENSBTAG00000019577	ACKR4	atypical chemokine receptor 4 [Source:VGNC Symbol;Acc:VGNC:25542]
191	ENSBTAG00000000957	231.816	0.609356	0.357107	41.9201	0.000127287	0.00804638	191	191.1	ENSBTAG00000000957	CDKN2AIP	CDKN2A interacting protein [Source:VGNC Symbol;Acc:VGNC:106682]
192	ENSBTAG00000004518	69.3088	0.75618	0.633297	41.8864	0.000128863	0.00808153	192	192.1	ENSBTAG00000004518	GRHL2	grainyhead like transcription factor 2 [Source:VGNC Symbol;Acc:VGNC:29635]
193	ENSBTAG00000013038	804.694	0.0211169	0.168226	41.8797	0.000129181	0.00808153	193	193.1	ENSBTAG00000013038	UBE2L3	ubiquitin conjugating enzyme E2 L3 [Source:VGNC Symbol;Acc:VGNC:53927]
194	ENSBTAG00000011698	519.01	-0.594113	0.286423	41.789	0.000133528	0.00831039	194	194.1	ENSBTAG00000011698	TYK2	tyrosine kinase 2 [Source:VGNC Symbol;Acc:VGNC:36548]
195	ENSBTAG00000010347	4267.84	0.00775428	0.161339	41.7353	0.000136165	0.00843107	195	195.1	ENSBTAG00000010347	EZR	ezrin [Source:VGNC Symbol;Acc:VGNC:28676]
196	ENSBTAG00000038316	176.568	0.593304	0.397879	41.7116	0.000137345	0.00846074	196	196.1	ENSBTAG00000038316	GPATCH8	G-patch domain containing 8 [Source:VGNC Symbol;Acc:VGNC:29520]
197	ENSBTAG00000015509	864.777	0.219248	0.222127	41.5559	0.00014536	0.00890901	197	197.1	ENSBTAG00000015509	NAMPT	nicotinamide phosphoribosyltransferase [Source:VGNC Symbol;Acc:VGNC:31875]
198	ENSBTAG00000020641	551.887	-0.0560512	0.232644	41.5061	0.000148017	0.00902604	198	198.1	ENSBTAG00000020641	PSMA5	proteasome 20S subunit alpha 5 [Source:VGNC Symbol;Acc:VGNC:33440]
199	ENSBTAG00000000253	3635.46	0.0381414	0.115663	41.4457	0.000151305	0.00918018	199	199.1	ENSBTAG00000000253	PTPRF	protein tyrosine phosphatase receptor type F [Source:VGNC Symbol;Acc:VGNC:33550]
