# Supplementary material for: Time-resolved characterization of the innate immune response in the respiratory epithelium of human, porcine, and bovine during influenza virus infection
Source: Front Immunol. 2022 Aug 19;13:970325. doi: 10.3389/fimmu.2022.970325 (PMC9437644; doi:10.3389/fimmu.2022.970325)
Supplement: Supplementary Table S5 — DE genes identified by hierarchical clustering analysis for human, porcine, and bovine AEC cultures during ICV and IDV infection corresponding to Figure 5A and Supplementary Figure S2 and Figure 5C. [file Table_5.xlsx]

## Sheet: Fig5A_Venn_DEGs
component	id	item	count	name
region	1	c("PLAC8B"	64	Bovine
region	1	"ENSBTAG00000053806"	64	Bovine
region	1	"UBA7"	64	Bovine
region	1	"RTP4"	64	Bovine
region	1	"ENSBTAG00000048782"	64	Bovine
region	1	"ENSBTAG00000045588"	64	Bovine
region	1	"TRIM34"	64	Bovine
region	1	"OAS1Y"	64	Bovine
region	1	"OAS1Z"	64	Bovine
region	1	"CTSS"	64	Bovine
region	1	"LAP3"	64	Bovine
region	1	"ENSBTAG00000038536"	64	Bovine
region	1	"ARL6IP1"	64	Bovine
region	1	"ANXA1"	64	Bovine
region	1	"TIFA"	64	Bovine
region	1	"ENSBTAG00000022489"	64	Bovine
region	1	"TNFSF10"	64	Bovine
region	1	"C2"	64	Bovine
region	1	"ENSBTAG00000001143"	64	Bovine
region	1	"CALCOCO2"	64	Bovine
region	1	"IRF9"	64	Bovine
region	1	"GBP5"	64	Bovine
region	1	"SLC30A7"	64	Bovine
region	1	"SPATS2L"	64	Bovine
region	1	"BOLA"	64	Bovine
region	1	"TAPBP"	64	Bovine
region	1	"ENTPD4"	64	Bovine
region	1	"PLSCR2"	64	Bovine
region	1	"SP140L"	64	Bovine
region	1	"ATAD1"	64	Bovine
region	1	"RNF114"	64	Bovine
region	1	"TREX1"	64	Bovine
region	1	"ISG12(B)"	64	Bovine
region	1	"CASP4"	64	Bovine
region	1	"IRF1"	64	Bovine
region	1	"TNFSF13B"	64	Bovine
region	1	"TMEM106A"	64	Bovine
region	1	"RIPK3"	64	Bovine
region	1	"SELENOT"	64	Bovine
region	1	"SAT1"	64	Bovine
region	1	"RESF1"	64	Bovine
region	1	"SREBF1"	64	Bovine
region	1	"FAM111B"	64	Bovine
region	1	"BOLA-NC1"	64	Bovine
region	1	"GAPVD1"	64	Bovine
region	1	"ACOX1"	64	Bovine
region	1	"LIPA"	64	Bovine
region	1	"PDZRN3"	64	Bovine
region	1	"DNAJC1"	64	Bovine
region	1	"DAXX"	64	Bovine
region	1	"RAB8B"	64	Bovine
region	1	"HACD2"	64	Bovine
region	1	"TMOD3"	64	Bovine
region	1	"ENSBTAG00000017670"	64	Bovine
region	1	"OAS1X"	64	Bovine
region	1	"ZMYND11"	64	Bovine
region	1	"ABHD1"	64	Bovine
region	1	"ATP10A"	64	Bovine
region	1	"FOLH1B"	64	Bovine
region	1	"BOLA-DMB"	64	Bovine
region	1	"SLCO2B1"	64	Bovine
region	1	"BCL2L12"	64	Bovine
region	1	"ACKR4"	64	Bovine
region	1	"CDKN2AIP")	64	Bovine
region	2	c("RRBP1"	500	Human
region	2	"MT-ND5"	500	Human
region	2	"RBL2"	500	Human
region	2	"KRT19"	500	Human
region	2	"TBL1XR1"	500	Human
region	2	"MDK"	500	Human
region	2	"DDX17"	500	Human
region	2	"ST14"	500	Human
region	2	"RAB1B"	500	Human
region	2	"RHOB"	500	Human
region	2	"DDX6"	500	Human
region	2	"PRDX5"	500	Human
region	2	"SELENOP"	500	Human
region	2	"ELOVL5"	500	Human
region	2	"PAFAH2"	500	Human
region	2	"GPX1"	500	Human
region	2	"FTH1"	500	Human
region	2	"TRIM2"	500	Human
region	2	"OAS3"	500	Human
region	2	"CYBA"	500	Human
region	2	"TCTN1"	500	Human
region	2	"ANAPC5"	500	Human
region	2	"BSG"	500	Human
region	2	"IFI27"	500	Human
region	2	"INPP4B"	500	Human
region	2	"ATP6V0B"	500	Human
region	2	"TPM3"	500	Human
region	2	"WASL"	500	Human
region	2	"GPRC5C"	500	Human
region	2	"EGFR"	500	Human
region	2	"GXYLT2"	500	Human
region	2	"TMEM131"	500	Human
region	2	"APC"	500	Human
region	2	"SAMD4B"	500	Human
region	2	"WIPI2"	500	Human
region	2	"STX10"	500	Human
region	2	"TCIRG1"	500	Human
region	2	"TRIM33"	500	Human
region	2	"ATRAID"	500	Human
region	2	"MSI2"	500	Human
region	2	"ATP6V0D1"	500	Human
region	2	"SLC34A2"	500	Human
region	2	"FH"	500	Human
region	2	"EDF1"	500	Human
region	2	"CSDE1"	500	Human
region	2	"HMG20B"	500	Human
region	2	"APOL1"	500	Human
region	2	"RPLP0"	500	Human
region	2	"ATP5F1C"	500	Human
region	2	"GPX4"	500	Human
region	2	"MTRNR2L1"	500	Human
region	2	"RPL18A"	500	Human
region	2	"TET2"	500	Human
region	2	"SLC7A1"	500	Human
region	2	"BBLN"	500	Human
region	2	"PTMA"	500	Human
region	2	"CST3"	500	Human
region	2	"SF3B2"	500	Human
region	2	"EXPH5"	500	Human
region	2	"RPRD2"	500	Human
region	2	"UHMK1"	500	Human
region	2	"SEPTIN2"	500	Human
region	2	"STAP2"	500	Human
region	2	"UBE2I"	500	Human
region	2	"PRKAR1A"	500	Human
region	2	"PEX14"	500	Human
region	2	"SRP9"	500	Human
region	2	"SCPEP1"	500	Human
region	2	"MAP4K5"	500	Human
region	2	"ATP13A1"	500	Human
region	2	"EEF1D"	500	Human
region	2	"ABCF1"	500	Human
region	2	"CNOT7"	500	Human
region	2	"BIK"	500	Human
region	2	"ZFAND5"	500	Human
region	2	"REEP3"	500	Human
region	2	"STOML2"	500	Human
region	2	"PRRC2C"	500	Human
region	2	"PIGC"	500	Human
region	2	"RPL8"	500	Human
region	2	"CELF1"	500	Human
region	2	"SEC31A"	500	Human
region	2	"LEPROT"	500	Human
region	2	"LMNA"	500	Human
region	2	"ACTG1"	500	Human
region	2	"KMT2D"	500	Human
region	2	"RPS6"	500	Human
region	2	"SARS1"	500	Human
region	2	"TSPAN3"	500	Human
region	2	"TPI1"	500	Human
region	2	"CSNK1G2"	500	Human
region	2	"AKAP1"	500	Human
region	2	"TMEM248"	500	Human
region	2	"HP1BP3"	500	Human
region	2	"GDA"	500	Human
region	2	"PABPC1"	500	Human
region	2	"PFDN5"	500	Human
region	2	"CD151"	500	Human
region	2	"RAB14"	500	Human
region	2	"HMGN1"	500	Human
region	2	"BAZ1B"	500	Human
region	2	"TAGLN2"	500	Human
region	2	"ANKRD36B"	500	Human
region	2	"RPS5"	500	Human
region	2	"HNRNPA2B1"	500	Human
region	2	"MT-ND4L"	500	Human
region	2	"RPL29"	500	Human
region	2	"PEBP1"	500	Human
region	2	"TCEAL3"	500	Human
region	2	"CACTIN"	500	Human
region	2	"RPLP1"	500	Human
region	2	"ATP5MC3"	500	Human
region	2	"BAZ2A"	500	Human
region	2	"ATP6V1H"	500	Human
region	2	"TMEM132A"	500	Human
region	2	"PRRC2A"	500	Human
region	2	"TMEM30A"	500	Human
region	2	"KMT5A"	500	Human
region	2	"ELOVL1"	500	Human
region	2	"CHMP2B"	500	Human
region	2	"CHCHD2"	500	Human
region	2	"C9orf72"	500	Human
region	2	"CAPRIN1"	500	Human
region	2	"ACIN1"	500	Human
region	2	"BLCAP"	500	Human
region	2	"RPS4X"	500	Human
region	2	"GSR"	500	Human
region	2	"PACS2"	500	Human
region	2	"CARS2"	500	Human
region	2	"SAMD9L"	500	Human
region	2	"TRNP1"	500	Human
region	2	"LAMP1"	500	Human
region	2	"PABPN1"	500	Human
region	2	"CSRP1"	500	Human
region	2	"RALY"	500	Human
region	2	"IFT172"	500	Human
region	2	"STXBP2"	500	Human
region	2	"SLC9A1"	500	Human
region	2	"GBP1"	500	Human
region	2	"AKAP13"	500	Human
region	2	"CENPB"	500	Human
region	2	"PRDX1"	500	Human
region	2	"CFAP157"	500	Human
region	2	"NONO"	500	Human
region	2	"THRAP3"	500	Human
region	2	"TMEM59"	500	Human
region	2	"GGNBP2"	500	Human
region	2	"DDX27"	500	Human
region	2	"CROCC"	500	Human
region	2	"ADAP1"	500	Human
region	2	"TRIR"	500	Human
region	2	"HMGXB3"	500	Human
region	2	"STT3A"	500	Human
region	2	"ENTPD6"	500	Human
region	2	"ECHDC2"	500	Human
region	2	"DNAJC14"	500	Human
region	2	"PCDHAC1"	500	Human
region	2	"RPS3"	500	Human
region	2	"PSMC5"	500	Human
region	2	"RNASEH1"	500	Human
region	2	"IFITM1"	500	Human
region	2	"NOL7"	500	Human
region	2	"MMP15"	500	Human
region	2	"RAB28"	500	Human
region	2	"MT-CO2"	500	Human
region	2	"CTCF"	500	Human
region	2	"AK1"	500	Human
region	2	"UBC"	500	Human
region	2	"CLDN4"	500	Human
region	2	"TAF6L"	500	Human
region	2	"SCRIB"	500	Human
region	2	"SIX1"	500	Human
region	2	"AHNAK"	500	Human
region	2	"DTX2"	500	Human
region	2	"RBM42"	500	Human
region	2	"ALKBH7"	500	Human
region	2	"SS18"	500	Human
region	2	"ATP13A3"	500	Human
region	2	"TAOK2"	500	Human
region	2	"PLEKHA1"	500	Human
region	2	"SMARCA4"	500	Human
region	2	"MRPL21"	500	Human
region	2	"RNF7"	500	Human
region	2	"NPTN"	500	Human
region	2	"PTPN3"	500	Human
region	2	"AVIL"	500	Human
region	2	"RSRP1"	500	Human
region	2	"RPL19"	500	Human
region	2	"JUND"	500	Human
region	2	"C4orf3"	500	Human
region	2	"WASHC2C"	500	Human
region	2	"TUBA1C"	500	Human
region	2	"CHP1"	500	Human
region	2	"DYNC1LI2"	500	Human
region	2	"H2AX"	500	Human
region	2	"PPWD1"	500	Human
region	2	"THAP4"	500	Human
region	2	"NUB1"	500	Human
region	2	"CHD4"	500	Human
region	2	"ERMP1"	500	Human
region	2	"TFG"	500	Human
region	2	"CATIP"	500	Human
region	2	"SH3BP5"	500	Human
region	2	"MDH2"	500	Human
region	2	"RBBP4"	500	Human
region	2	"PCDH7"	500	Human
region	2	"KDM6B"	500	Human
region	2	"SRP54"	500	Human
region	2	"ATN1"	500	Human
region	2	"SMIM15"	500	Human
region	2	"PLAG1"	500	Human
region	2	"DNAJC21"	500	Human
region	2	"NFIX"	500	Human
region	2	"ARIH2"	500	Human
region	2	"DGCR2"	500	Human
region	2	"SUSD6"	500	Human
region	2	"GSPT1"	500	Human
region	2	"S100A10"	500	Human
region	2	"TSPAN15"	500	Human
region	2	"FOS"	500	Human
region	2	"DLEC1"	500	Human
region	2	"CMC1"	500	Human
region	2	"DCXR"	500	Human
region	2	"ECE1"	500	Human
region	2	"C1QBP"	500	Human
region	2	"PDLIM7"	500	Human
region	2	"TAGLN"	500	Human
region	2	"MUC16"	500	Human
region	2	"TUBB6"	500	Human
region	2	"S100A14"	500	Human
region	2	"RPL5"	500	Human
region	2	"FBXO15"	500	Human
region	2	"USP54"	500	Human
region	2	"CTSH"	500	Human
region	2	"ME2"	500	Human
region	2	"ARHGDIA"	500	Human
region	2	"TMEM161A"	500	Human
region	2	"HELZ"	500	Human
region	2	"DDX60L"	500	Human
region	2	"JUNB"	500	Human
region	2	"NFYC"	500	Human
region	2	"PDXDC1"	500	Human
region	2	"FER"	500	Human
region	2	"TTC14"	500	Human
region	2	"CALM1"	500	Human
region	2	"SHMT2"	500	Human
region	2	"NEU1"	500	Human
region	2	"RABL2B"	500	Human
region	2	"CD164"	500	Human
region	2	"PSMD2"	500	Human
region	2	"CEP104"	500	Human
region	2	"EIF3F"	500	Human
region	2	"CHD7"	500	Human
region	2	"TSC22D1"	500	Human
region	2	"HELZ2"	500	Human
region	2	"MTF1"	500	Human
region	2	"ARID5A"	500	Human
region	2	"EIF4G2"	500	Human
region	2	"ZDHHC16"	500	Human
region	2	"EZR"	500	Human
region	2	"THAP11"	500	Human
region	2	"NBL1"	500	Human
region	2	"PNPLA2"	500	Human
region	2	"KNOP1"	500	Human
region	2	"HNRNPAB"	500	Human
region	2	"SHISA5"	500	Human
region	2	"DDX23"	500	Human
region	2	"RPL37A"	500	Human
region	2	"MYO1D"	500	Human
region	2	"TMED2"	500	Human
region	2	"BECN1"	500	Human
region	2	"MYL12A"	500	Human
region	2	"EYA2"	500	Human
region	2	"FTO"	500	Human
region	2	"DYNC2I1"	500	Human
region	2	"CXorf38"	500	Human
region	2	"CLHC1"	500	Human
region	2	"STK33"	500	Human
region	2	"ZFP82"	500	Human
region	2	"TPT1"	500	Human
region	2	"RPL3"	500	Human
region	2	"TNFRSF10B"	500	Human
region	2	"IRX2"	500	Human
region	2	"MFGE8"	500	Human
region	2	"PHLDA3"	500	Human
region	2	"ST6GAL1"	500	Human
region	2	"XPO1"	500	Human
region	2	"APOL2"	500	Human
region	2	"AZIN1"	500	Human
region	2	"SLC22A18"	500	Human
region	2	"MT-ATP8"	500	Human
region	2	"EIF5"	500	Human
region	2	"RPS12"	500	Human
region	2	"SETD3"	500	Human
region	2	"RTN3"	500	Human
region	2	"UQCR11"	500	Human
region	2	"GOLM2"	500	Human
region	2	"SBNO2"	500	Human
region	2	"HIF1A"	500	Human
region	2	"CNNM4"	500	Human
region	2	"PPFIA1"	500	Human
region	2	"LIMD1"	500	Human
region	2	"ABCD3"	500	Human
region	2	"PKN2"	500	Human
region	2	"BZW2"	500	Human
region	2	"ESRRA"	500	Human
region	2	"PLXNB1"	500	Human
region	2	"SERINC3"	500	Human
region	2	"MID1"	500	Human
region	2	"SLC4A1AP"	500	Human
region	2	"TRIM14"	500	Human
region	2	"ZNHIT1"	500	Human
region	2	"ATXN1"	500	Human
region	2	"TOB1"	500	Human
region	2	"CD99"	500	Human
region	2	"COX6C"	500	Human
region	2	"EIF4A2"	500	Human
region	2	"MTPN"	500	Human
region	2	"TCEAL4"	500	Human
region	2	"SOX4"	500	Human
region	2	"TNFRSF10D"	500	Human
region	2	"KRT8"	500	Human
region	2	"KHSRP"	500	Human
region	2	"RFC1"	500	Human
region	2	"KDM4B"	500	Human
region	2	"C1orf174"	500	Human
region	2	"UBAC2"	500	Human
region	2	"NUFIP2"	500	Human
region	2	"MORF4L2"	500	Human
region	2	"WNT9A"	500	Human
region	2	"EPG5"	500	Human
region	2	"JKAMP"	500	Human
region	2	"FAM117A"	500	Human
region	2	"RAD23A"	500	Human
region	2	"PRMT1"	500	Human
region	2	"SLC25A29"	500	Human
region	2	"SLC16A1"	500	Human
region	2	"N4BP1"	500	Human
region	2	"PLPBP"	500	Human
region	2	"PDCD11"	500	Human
region	2	"TAOK1"	500	Human
region	2	"UBR5"	500	Human
region	2	"ATXN2L"	500	Human
region	2	"SNX6"	500	Human
region	2	"ZNF524"	500	Human
region	2	"MAFG"	500	Human
region	2	"EEF1A1"	500	Human
region	2	"WRAP53"	500	Human
region	2	"ARF1"	500	Human
region	2	"BRK1"	500	Human
region	2	"PLIN3"	500	Human
region	2	"TMEM38A"	500	Human
region	2	"CCDC85B"	500	Human
region	2	"FAM83E"	500	Human
region	2	"CUEDC2"	500	Human
region	2	"NCOA3"	500	Human
region	2	"SYPL1"	500	Human
region	2	"AIMP2"	500	Human
region	2	"LAMTOR1"	500	Human
region	2	"PCLO"	500	Human
region	2	"TSPO"	500	Human
region	2	"GFUS"	500	Human
region	2	"ABCA7"	500	Human
region	2	"TECR"	500	Human
region	2	"CCDC80"	500	Human
region	2	"GALNS"	500	Human
region	2	"SSR4"	500	Human
region	2	"MSH6"	500	Human
region	2	"SMAP2"	500	Human
region	2	"METRN"	500	Human
region	2	"RPS19BP1"	500	Human
region	2	"MAP3K2"	500	Human
region	2	"COMP"	500	Human
region	2	"MISP"	500	Human
region	2	"EFHB"	500	Human
region	2	"C12orf57"	500	Human
region	2	"MTMR2"	500	Human
region	2	"TMEM259"	500	Human
region	2	"IQGAP1"	500	Human
region	2	"FOXC1"	500	Human
region	2	"None"	500	Human
region	2	"EFHC1"	500	Human
region	2	"RPSA"	500	Human
region	2	"TM9SF2"	500	Human
region	2	"COPB2"	500	Human
region	2	"ARL6IP5"	500	Human
region	2	"MGST1"	500	Human
region	2	"UBR4"	500	Human
region	2	"MYSM1"	500	Human
region	2	"ARPC3"	500	Human
region	2	"ZDHHC9"	500	Human
region	2	"RPS8"	500	Human
region	2	"VEZF1"	500	Human
region	2	"HSPH1"	500	Human
region	2	"CERS6"	500	Human
region	2	"OAZ1"	500	Human
region	2	"SBNO1"	500	Human
region	2	"SLC41A1"	500	Human
region	2	"BEST4"	500	Human
region	2	"SCAF1"	500	Human
region	2	"DNAJB4"	500	Human
region	2	"DHX30"	500	Human
region	2	"FUT3"	500	Human
region	2	"NR2F2"	500	Human
region	2	"HSPG2"	500	Human
region	2	"PPP1R16A"	500	Human
region	2	"BAD"	500	Human
region	2	"MTOR"	500	Human
region	2	"GLUL"	500	Human
region	2	"SLC20A1"	500	Human
region	2	"SLC5A3"	500	Human
region	2	"LTBP3"	500	Human
region	2	"TRIM8"	500	Human
region	2	"LIMK1"	500	Human
region	2	"PPDPF"	500	Human
region	2	"DSTN"	500	Human
region	2	"MPC1"	500	Human
region	2	"QTRT1"	500	Human
region	2	"ACTR2"	500	Human
region	2	"SOCS7"	500	Human
region	2	"DDX5"	500	Human
region	2	"RPL37"	500	Human
region	2	"PDPK1"	500	Human
region	2	"RABEP2"	500	Human
region	2	"CCND3"	500	Human
region	2	"ILF3"	500	Human
region	2	"SF3B4"	500	Human
region	2	"PICK1"	500	Human
region	2	"NINJ1"	500	Human
region	2	"ABRACL"	500	Human
region	2	"RND3"	500	Human
region	2	"ABLIM1"	500	Human
region	2	"MT-ND2"	500	Human
region	2	"UACA"	500	Human
region	2	"SRD5A3"	500	Human
region	2	"NAPRT"	500	Human
region	2	"CAMSAP2"	500	Human
region	2	"SORBS3"	500	Human
region	2	"DUSP1"	500	Human
region	2	"SCARB2"	500	Human
region	2	"RPL32"	500	Human
region	2	"LMF1"	500	Human
region	2	"RNF145"	500	Human
region	2	"RNF6"	500	Human
region	2	"DOC2A"	500	Human
region	2	"GTF2F1"	500	Human
region	2	"RASSF1"	500	Human
region	2	"C1orf122"	500	Human
region	2	"CMIP"	500	Human
region	2	"PALS2"	500	Human
region	2	"ADNP2"	500	Human
region	2	"TIMM44"	500	Human
region	2	"ECSIT"	500	Human
region	2	"PSMD1"	500	Human
region	2	"TRIM69"	500	Human
region	2	"LRRC8E"	500	Human
region	2	"TFPI2"	500	Human
region	2	"TMBIM6"	500	Human
region	2	"IFI16"	500	Human
region	2	"MIPEP"	500	Human
region	2	"RPL13A"	500	Human
region	2	"ZC3H4"	500	Human
region	2	"GOSR1"	500	Human
region	2	"C1orf56"	500	Human
region	2	"AP3D1"	500	Human
region	2	"LRATD1"	500	Human
region	2	"CLK1"	500	Human
region	2	"CPNE2"	500	Human
region	2	"NFIC"	500	Human
region	2	"RTF1"	500	Human
region	2	"UTP3"	500	Human
region	2	"RPS18"	500	Human
region	2	"BFSP1"	500	Human
region	2	"SOD1"	500	Human
region	2	"ZFPL1"	500	Human
region	2	"RPL7A"	500	Human
region	2	"BUD31"	500	Human
region	2	"SLC25A10"	500	Human
region	2	"EPS15"	500	Human
region	2	"RAB32"	500	Human
region	2	"SP100"	500	Human
region	2	"AKAP8L"	500	Human
region	2	"CDC37L1"	500	Human
region	2	"IRX5"	500	Human
region	2	"HSPD1"	500	Human
region	2	"FKBP9"	500	Human
region	2	"PRSS22"	500	Human
region	2	"RHBDD2"	500	Human
region	2	"SPINT2"	500	Human
region	2	"RPL41"	500	Human
region	2	"CBX3"	500	Human
region	2	"VWA3A"	500	Human
region	2	"CLDN3"	500	Human
region	2	"TNIK"	500	Human
region	2	"GAS8"	500	Human
region	2	"NKX2-1"	500	Human
region	2	"DNAH3"	500	Human
region	2	"GNL3L"	500	Human
region	2	"YIPF5"	500	Human
region	2	"PSME4")	500	Human
region	3	c("FBXO39"	181	Porcine
region	3	"TCEA1"	181	Porcine
region	3	"ENSSSCG00000009240"	181	Porcine
region	3	"CDC40"	181	Porcine
region	3	"TRIM22"	181	Porcine
region	3	"ENSSSCG00000024973"	181	Porcine
region	3	"MARF1"	181	Porcine
region	3	"ENSSSCG00000014565"	181	Porcine
region	3	"ENSSSCG00000032436"	181	Porcine
region	3	"ENSSSCG00000017754"	181	Porcine
region	3	"ENDOV"	181	Porcine
region	3	"ENSSSCG00000030801"	181	Porcine
region	3	"SLFN11"	181	Porcine
region	3	"ENSSSCG00000000148"	181	Porcine
region	3	"BATF2"	181	Porcine
region	3	"C2CD2"	181	Porcine
region	3	"CCT3"	181	Porcine
region	3	"ENSSSCG00000001341"	181	Porcine
region	3	"ENSSSCG00000016263"	181	Porcine
region	3	"HPN"	181	Porcine
region	3	"SRSF2"	181	Porcine
region	3	"PSMB9"	181	Porcine
region	3	"MFSD14B"	181	Porcine
region	3	"SLC25A23"	181	Porcine
region	3	"GAN"	181	Porcine
region	3	"NKTR"	181	Porcine
region	3	"CD86"	181	Porcine
region	3	"SLITRK6"	181	Porcine
region	3	"SRP72"	181	Porcine
region	3	"GM2A"	181	Porcine
region	3	"GHSR"	181	Porcine
region	3	"ARL15"	181	Porcine
region	3	"ZNF217"	181	Porcine
region	3	"ERAP2"	181	Porcine
region	3	"ENSSSCG00000004830"	181	Porcine
region	3	"OLR1"	181	Porcine
region	3	"ENSSSCG00000032591"	181	Porcine
region	3	"NUPR1"	181	Porcine
region	3	"PSMB8"	181	Porcine
region	3	"CS"	181	Porcine
region	3	"VPS13D"	181	Porcine
region	3	"SFPQ"	181	Porcine
region	3	"RIT1"	181	Porcine
region	3	"CORO1A"	181	Porcine
region	3	"ENSSSCG00000010212"	181	Porcine
region	3	"FUS"	181	Porcine
region	3	"PAK4"	181	Porcine
region	3	"CWF19L2"	181	Porcine
region	3	"ZBED1"	181	Porcine
region	3	"ASS1"	181	Porcine
region	3	"ENSSSCG00000023324"	181	Porcine
region	3	"NT5C3A"	181	Porcine
region	3	"ENSSSCG00000014672"	181	Porcine
region	3	"ENSSSCG00000001229"	181	Porcine
region	3	"ETV7"	181	Porcine
region	3	"REV3L"	181	Porcine
region	3	"EIF1B"	181	Porcine
region	3	"KRT4"	181	Porcine
region	3	"ENSSSCG00000014997"	181	Porcine
region	3	"ROCK2"	181	Porcine
region	3	"TUBB"	181	Porcine
region	3	"TKT"	181	Porcine
region	3	"ETF1"	181	Porcine
region	3	"MTSS1"	181	Porcine
region	3	"AGPS"	181	Porcine
region	3	"PXK"	181	Porcine
region	3	"USP14"	181	Porcine
region	3	"CLIP1"	181	Porcine
region	3	"PPIB"	181	Porcine
region	3	"POLR2E"	181	Porcine
region	3	"LENG8"	181	Porcine
region	3	"CERCAM"	181	Porcine
region	3	"NBN"	181	Porcine
region	3	"CGAS"	181	Porcine
region	3	"ENSSSCG00000039706"	181	Porcine
region	3	"SPEN"	181	Porcine
region	3	"ZNF16"	181	Porcine
region	3	"TAF6"	181	Porcine
region	3	"FUNDC1"	181	Porcine
region	3	"PCNA"	181	Porcine
region	3	"UTP23"	181	Porcine
region	3	"UCK1"	181	Porcine
region	3	"WSB1"	181	Porcine
region	3	"TMED5"	181	Porcine
region	3	"SNRPE"	181	Porcine
region	3	"NIBAN2"	181	Porcine
region	3	"PDE12"	181	Porcine
region	3	"TOB2"	181	Porcine
region	3	"MFSD12"	181	Porcine
region	3	"SPG7"	181	Porcine
region	3	"LRP8"	181	Porcine
region	3	"HNRNPUL1"	181	Porcine
region	3	"ZNF292"	181	Porcine
region	3	"PSEN1"	181	Porcine
region	3	"ZNF791"	181	Porcine
region	3	"QDPR"	181	Porcine
region	3	"SMCHD1"	181	Porcine
region	3	"TRANK1"	181	Porcine
region	3	"AKAP7"	181	Porcine
region	3	"RBM28"	181	Porcine
region	3	"CYB5B"	181	Porcine
region	3	"PSMA6"	181	Porcine
region	3	"PRRG4"	181	Porcine
region	3	"ID3"	181	Porcine
region	3	"SUCLG1"	181	Porcine
region	3	"CD44"	181	Porcine
region	3	"TSTD1"	181	Porcine
region	3	"SF3B6"	181	Porcine
region	3	"KRT20"	181	Porcine
region	3	"PLEKHF2"	181	Porcine
region	3	"NEMF"	181	Porcine
region	3	"VWA5A"	181	Porcine
region	3	"DOT1L"	181	Porcine
region	3	"ENSSSCG00000017146"	181	Porcine
region	3	"ZBTB8OS"	181	Porcine
region	3	"GADD45B"	181	Porcine
region	3	"PLAA"	181	Porcine
region	3	"ENSSSCG00000001064"	181	Porcine
region	3	"CTSA"	181	Porcine
region	3	"HIST1H2BD"	181	Porcine
region	3	"ENSSSCG00000025593"	181	Porcine
region	3	"RABEPK"	181	Porcine
region	3	"FEZ1"	181	Porcine
region	3	"ADIRF"	181	Porcine
region	3	"ENSSSCG00000011850"	181	Porcine
region	3	"LMNB2"	181	Porcine
region	3	"B3GNT5"	181	Porcine
region	3	"ASPHD2"	181	Porcine
region	3	"KIAA2026"	181	Porcine
region	3	"NLRC5"	181	Porcine
region	3	"ILDR1"	181	Porcine
region	3	"OGFR"	181	Porcine
region	3	"FILIP1L"	181	Porcine
region	3	"IK"	181	Porcine
region	3	"ENSSSCG00000026055"	181	Porcine
region	3	"CCNYL1"	181	Porcine
region	3	"ABT1"	181	Porcine
region	3	"TBC1D9B"	181	Porcine
region	3	"COPG1"	181	Porcine
region	3	"SNX10"	181	Porcine
region	3	"TRIM38"	181	Porcine
region	3	"MPC2"	181	Porcine
region	3	"GPRC5B"	181	Porcine
region	3	"FAM53B"	181	Porcine
region	3	"POLR3K"	181	Porcine
region	3	"CUL4B"	181	Porcine
region	3	"PSMB10"	181	Porcine
region	3	"GAS6"	181	Porcine
region	3	"TSEN15"	181	Porcine
region	3	"ANKRD37"	181	Porcine
region	3	"NKX3-1"	181	Porcine
region	3	"KLHDC4"	181	Porcine
region	3	"ETV3"	181	Porcine
region	3	"CASP1"	181	Porcine
region	3	"PSMD4"	181	Porcine
region	3	"FZD6"	181	Porcine
region	3	"GMNN"	181	Porcine
region	3	"TRPC4AP"	181	Porcine
region	3	"CNIH1"	181	Porcine
region	3	"DCAF8"	181	Porcine
region	3	"CDC45"	181	Porcine
region	3	"DNMT3A"	181	Porcine
region	3	"ENSSSCG00000034802"	181	Porcine
region	3	"VMP1"	181	Porcine
region	3	"NCOA7"	181	Porcine
region	3	"EIF2AK4"	181	Porcine
region	3	"ENSSSCG00000037735"	181	Porcine
region	3	"ITSN1"	181	Porcine
region	3	"ATF1"	181	Porcine
region	3	"EPS8"	181	Porcine
region	3	"S100A2"	181	Porcine
region	3	"TMEM260"	181	Porcine
region	3	"KLHL36"	181	Porcine
region	3	"RASA3"	181	Porcine
region	3	"ALS2"	181	Porcine
region	3	"TGS1"	181	Porcine
region	3	"ENSSSCG00000013768"	181	Porcine
region	3	"AGRN"	181	Porcine
region	3	"AOPEP"	181	Porcine
region	3	"PPP2R1A"	181	Porcine
region	3	"PPCDC")	181	Porcine
region	12	c("LY6E"	13	Human + Bovine
region	12	"IFIT3"	13	Human + Bovine
region	12	"PARP10"	13	Human + Bovine
region	12	"HSH2D"	13	Human + Bovine
region	12	"CITED2"	13	Human + Bovine
region	12	"DDX58"	13	Human + Bovine
region	12	"RRAGC"	13	Human + Bovine
region	12	"XAF1"	13	Human + Bovine
region	12	"TMEM140"	13	Human + Bovine
region	12	"MFSD10"	13	Human + Bovine
region	12	"RNF130"	13	Human + Bovine
region	12	"TRAF4"	13	Human + Bovine
region	12	"PSMA5")	13	Human + Bovine
region	13	c("USP18"	17	Porcine + Bovine
region	13	"ZNFX1"	17	Porcine + Bovine
region	13	"PPA1"	17	Porcine + Bovine
region	13	"PML"	17	Porcine + Bovine
region	13	"FOXS1"	17	Porcine + Bovine
region	13	"B2M"	17	Porcine + Bovine
region	13	"IFIT5"	17	Porcine + Bovine
region	13	"CNP"	17	Porcine + Bovine
region	13	"TRIM25"	17	Porcine + Bovine
region	13	"GBP2"	17	Porcine + Bovine
region	13	"NMI"	17	Porcine + Bovine
region	13	"PLEKHA4"	17	Porcine + Bovine
region	13	"DHX58"	17	Porcine + Bovine
region	13	"ZBP1"	17	Porcine + Bovine
region	13	"SLC25A28"	17	Porcine + Bovine
region	13	"PNPT1"	17	Porcine + Bovine
region	13	"TRIM21")	17	Porcine + Bovine
region	23	c("ATF4"	40	Human + Porcine
region	23	"OAS1"	40	Human + Porcine
region	23	"IFIT1"	40	Human + Porcine
region	23	"STAT1"	40	Human + Porcine
region	23	"CMPK2"	40	Human + Porcine
region	23	"OAS2"	40	Human + Porcine
region	23	"OASL"	40	Human + Porcine
region	23	"SP110"	40	Human + Porcine
region	23	"SPOP"	40	Human + Porcine
region	23	"SEC13"	40	Human + Porcine
region	23	"OPTN"	40	Human + Porcine
region	23	"EIF2AK2"	40	Human + Porcine
region	23	"MRPL28"	40	Human + Porcine
region	23	"SLC35A2"	40	Human + Porcine
region	23	"IFI35"	40	Human + Porcine
region	23	"DDX60"	40	Human + Porcine
region	23	"MFSD6"	40	Human + Porcine
region	23	"HES4"	40	Human + Porcine
region	23	"TMCO3"	40	Human + Porcine
region	23	"M6PR"	40	Human + Porcine
region	23	"CCNI"	40	Human + Porcine
region	23	"ENC1"	40	Human + Porcine
region	23	"IFITM3"	40	Human + Porcine
region	23	"DNAJA1"	40	Human + Porcine
region	23	"SLC25A5"	40	Human + Porcine
region	23	"KHDRBS1"	40	Human + Porcine
region	23	"SECISBP2L"	40	Human + Porcine
region	23	"PLSCR1"	40	Human + Porcine
region	23	"RNASEL"	40	Human + Porcine
region	23	"STAT2"	40	Human + Porcine
region	23	"SETX"	40	Human + Porcine
region	23	"INO80D"	40	Human + Porcine
region	23	"SOCS1"	40	Human + Porcine
region	23	"UPK1B"	40	Human + Porcine
region	23	"SRRM2"	40	Human + Porcine
region	23	"MARCHF7"	40	Human + Porcine
region	23	"CXCL11"	40	Human + Porcine
region	23	"BST2"	40	Human + Porcine
region	23	"ADAR"	40	Human + Porcine
region	23	"SAMD9")	40	Human + Porcine
region	123	c("MX2"	27	Human + Porcine + Bovine
region	123	"IFI6"	27	Human + Porcine + Bovine
region	123	"WARS1"	27	Human + Porcine + Bovine
region	123	"MX1"	27	Human + Porcine + Bovine
region	123	"RSAD2"	27	Human + Porcine + Bovine
region	123	"HERC5"	27	Human + Porcine + Bovine
region	123	"ISG15"	27	Human + Porcine + Bovine
region	123	"TAP1"	27	Human + Porcine + Bovine
region	123	"IFI44L"	27	Human + Porcine + Bovine
region	123	"EPSTI1"	27	Human + Porcine + Bovine
region	123	"IRF7"	27	Human + Porcine + Bovine
region	123	"DTX3L"	27	Human + Porcine + Bovine
region	123	"IFIH1"	27	Human + Porcine + Bovine
region	123	"SHFL"	27	Human + Porcine + Bovine
region	123	"UBE2L6"	27	Human + Porcine + Bovine
region	123	"PARP9"	27	Human + Porcine + Bovine
region	123	"PARP12"	27	Human + Porcine + Bovine
region	123	"PSMA7"	27	Human + Porcine + Bovine
region	123	"LGALS3BP"	27	Human + Porcine + Bovine
region	123	"PARP14"	27	Human + Porcine + Bovine
region	123	"ISG20"	27	Human + Porcine + Bovine
region	123	"HERC6"	27	Human + Porcine + Bovine
region	123	"IFI44"	27	Human + Porcine + Bovine
region	123	"ARPC5"	27	Human + Porcine + Bovine
region	123	"RBBP7"	27	Human + Porcine + Bovine
region	123	"CXCL10"	27	Human + Porcine + Bovine
region	123	"IFIT2")	27	Human + Porcine + Bovine

## Sheet: Figure S2_All_DEGs
species	hgnc_symbol
Bovine	IRF9
Bovine	CASP4
Bovine	IRF1
Human	MT-ND5
Human	TBL1XR1
Human	DDX17
Human	ST14
Human	DDX6
Human	ELOVL5
Human	GPX1
Human	CYBA
Human	ANAPC5
Human	BSG
Human	ATP6V0B
Human	WASL
Human	EGFR
Human	APC
Human	TCIRG1
Human	ATP6V0D1
Human	FH
Human	HMG20B
Human	RPLP0
Human	ATP5F1C
Human	GPX4
Human	CST3
Human	SF3B2
Human	STAP2
Human	PRKAR1A
Human	PEX14
Human	SRP9
Human	EEF1D
Human	CNOT7
Human	PIGC
Human	RPL8
Human	SEC31A
Human	LMNA
Human	ACTG1
Human	RPS6
Human	SARS1
Human	TPI1
Human	CSNK1G2
Human	PABPC1
Human	RPS5
Human	HNRNPA2B1
Human	RPL29
Human	ATP5MC3
Human	ATP6V1H
Human	TMEM132A
Human	CHMP2B
Human	RPS4X
Human	CARS2
Human	CSRP1
Human	SLC9A1
Human	THRAP3
Human	STT3A
Human	ENTPD6
Human	RPS3
Human	PSMC5
Human	MT-CO2
Human	CTCF
Human	AK1
Human	UBC
Human	PLEKHA1
Human	SMARCA4
Human	MRPL21
Human	RNF7
Human	DYNC1LI2
Human	PPWD1
Human	TFG
Human	MDH2
Human	KDM6B
Human	SRP54
Human	GSPT1
Human	TSPAN15
Human	FOS
Human	DCXR
Human	C1QBP
Human	MUC16
Human	TUBB6
Human	FBXO15
Human	CTSH
Human	ME2
Human	NFYC
Human	SHMT2
Human	NEU1
Human	PSMD2
Human	EIF3F
Human	MTF1
Human	EZR
Human	PNPLA2
Human	SHISA5
Human	DDX23
Human	TMED2
Human	BECN1
Human	RPL3
Human	MFGE8
Human	ST6GAL1
Human	XPO1
Human	AZIN1
Human	SLC22A18
Human	EIF5
Human	HIF1A
Human	ESRRA
Human	SERINC3
Human	KRT8
Human	KHSRP
Human	RAD23A
Human	SLC16A1
Human	PDCD11
Human	EEF1A1
Human	WRAP53
Human	ARF1
Human	BRK1
Human	PLIN3
Human	NCOA3
Human	AIMP2
Human	TSPO
Human	GFUS
Human	TECR
Human	GALNS
Human	SSR4
Human	MSH6
Human	MTMR2
Human	IQGAP1
Human	COPB2
Human	MGST1
Human	MYSM1
Human	ARPC3
Human	RPS8
Human	HSPH1
Human	CERS6
Human	OAZ1
Human	NR2F2
Human	HSPG2
Human	BAD
Human	MTOR
Human	GLUL
Human	LIMK1
Human	MPC1
Human	QTRT1
Human	ACTR2
Human	DDX5
Human	RPL37
Human	PDPK1
Human	CCND3
Human	SF3B4
Human	ABLIM1
Human	MT-ND2
Human	SRD5A3
Human	RPL32
Human	GTF2F1
Human	ECSIT
Human	PSMD1
Human	GOSR1
Human	RTF1
Human	UTP3
Human	SOD1
Human	RPL7A
Human	BUD31
Human	EPS15
Human	SP100
Human	FKBP9
Human	TNIK
Human	PSME4
Porcine	CDC40
Porcine	SRSF2
Porcine	PSMB9
Porcine	PSMB8
Porcine	FUS
Porcine	ETF1
Porcine	POLR2E
Porcine	PCNA
Porcine	SNRPE
Porcine	HNRNPUL1
Porcine	PSEN1
Porcine	RBM28
Porcine	SF3B6
Porcine	ZBTB8OS
Porcine	PSMB10
Porcine	TSEN15
Porcine	PSMD4
Porcine	GMNN
Porcine	CDC45
Porcine	RASA3
Porcine	TGS1
Porcine	PPP2R1A
Porcine + Bovine	PML
Porcine + Bovine	B2M
Porcine + Bovine	IFIT5
Porcine + Bovine	TRIM25
Porcine + Bovine	GBP2
Porcine + Bovine	DHX58
Porcine + Bovine	ZBP1
Porcine + Bovine	TRIM21
Human + Porcine	OAS1
Human + Porcine	STAT1
Human + Porcine	OAS2
Human + Porcine	SEC13
Human + Porcine	EIF2AK2
Human + Porcine	IFI35
Human + Porcine	RNASEL
Human + Porcine	STAT2
Human + Porcine	SOCS1
Human + Porcine	BST2
Human + Porcine	ADAR
Human + Porcine + Bovine	MX2
Human + Porcine + Bovine	IFI6
Human + Porcine + Bovine	MX1
Human + Porcine + Bovine	RSAD2
Human + Porcine + Bovine	HERC5
Human + Porcine + Bovine	ISG15
Human + Porcine + Bovine	TAP1
Human + Porcine + Bovine	IRF7
Human + Porcine + Bovine	DTX3L
Human + Porcine + Bovine	IFIH1
Human + Porcine + Bovine	UBE2L6
Human + Porcine + Bovine	PSMA7
Human + Porcine + Bovine	ISG20
Human + Porcine + Bovine	HERC6
Human + Porcine + Bovine	ARPC5
Human + Porcine + Bovine	CXCL10
Human + Porcine + Bovine	IFIT2

## Sheet: Fig5C_Shared_DEGs
species	hgnc_symbol
Porcine + Bovine	PML
Porcine + Bovine	B2M
Porcine + Bovine	IFIT5
Porcine + Bovine	TRIM25
Porcine + Bovine	GBP2
Porcine + Bovine	DHX58
Porcine + Bovine	ZBP1
Porcine + Bovine	TRIM21
Human + Porcine	OAS1
Human + Porcine	STAT1
Human + Porcine	OAS2
Human + Porcine	SEC13
Human + Porcine	EIF2AK2
Human + Porcine	IFI35
Human + Porcine	RNASEL
Human + Porcine	STAT2
Human + Porcine	SOCS1
Human + Porcine	BST2
Human + Porcine	ADAR
Human + Porcine + Bovine	MX2
Human + Porcine + Bovine	IFI6
Human + Porcine + Bovine	MX1
Human + Porcine + Bovine	RSAD2
Human + Porcine + Bovine	HERC5
Human + Porcine + Bovine	ISG15
Human + Porcine + Bovine	TAP1
Human + Porcine + Bovine	IRF7
Human + Porcine + Bovine	DTX3L
Human + Porcine + Bovine	IFIH1
Human + Porcine + Bovine	UBE2L6
Human + Porcine + Bovine	PSMA7
Human + Porcine + Bovine	ISG20
Human + Porcine + Bovine	HERC6
Human + Porcine + Bovine	ARPC5
Human + Porcine + Bovine	CXCL10
Human + Porcine + Bovine	IFIT2
